# Supplementary material for: The association of germline variants with chronic lymphocytic leukemia outcome suggests the implication of novel genes and pathways in clinical evolution
Source: BMC Cancer. 2019 May 29;19:515. doi: 10.1186/s12885-019-5628-y (PMC6542042; doi:10.1186/s12885-019-5628-y)
Supplement: Supplementary file 9 — Table S1. GWAS results of the additive Cox regression model for TTT. Polymorphisms with a BH-adjusted P-value < 0.5 are shown. Table S2. GWAS results of the dominant Cox regression model for TTT. Polymorphisms with a BH-adjusted P-value < 0.5 are shown. Table S3. GWAS results of the recessive Cox regression model for TTT. Polymorphisms with a BH-adjusted P-value < 0.5 are shown. Table S4. GWAS results of the additive Cox regression model for OS. Polymorphisms with a BH-adjusted P-value < 0.5 are shown. Table S5. GWAS results of the dominant Cox regression model for OS. Polymorphisms with a BH-adjusted P-value < 0.5 are shown. Table S6. GWAS results of the recessive Cox regression model for OS. Polymorphisms with a BH-adjusted P-value < 0.5 are shown. Table S7. VEGAS2 gene-level results for association with TTT. Table S8. VEGAS2 gene-level results for association with OS. (XLSX 3081 kb) [file 12885_2019_5628_MOESM9_ESM.xlsx]

## Sheet: Supplementary Table 1. Additive
rs ID	P-value	BH-adjusted P-value	Bonferroni	chrom	pos	alt	ref	Symbol	HR	Lower_95%_CI_HR	Upper_95%_CI_HR	Schoenfeld's SNP P-value	Schoenfeld's Global P-value	Missing Cases	Number of progression events	Reference Allele Freq	Alternative Allele Freq
rs537453728	4.52682e-08	0.00539208	0.00539208	6	161518269	C	CT	MAP3K4	7.07792	3.51008	14.2723	0.931929	0.308535	19	164	0.987715	0.012285
rs361807	4.31165e-07	0.0120986	0.0513578	22	18571828	C	T	PEX26	4.54892	2.52814	8.18493	0.370886	0.255715	276	56	0.103333	0.896667
rs361946	4.31165e-07	0.0120986	0.0513578	22	18572892	G	A	PEX26	4.54892	2.52814	8.18493	0.370886	0.255715	276	56	0.103333	0.896667
rs1043278	4.31165e-07	0.0120986	0.0513578	22	18573967	G	A	PEX26	4.54892	2.52814	8.18493	0.370886	0.255715	276	56	0.9	0.1
rs7620924	5.0786e-07	0.0120986	0.0604932	3	73065377	G	A	PPP4R2	0.239847	0.137405	0.418665	0.000965768	0.481844	283	55	0.48951	0.51049
rs5992169	9.5509e-07	0.0189608	0.113765	22	18572431	A	G	PEX26	4.4454	2.44786	8.07299	0.25455	0.259353	295	52	0.89313	0.10687
rs9463	3.11232e-06	0.050813	0.370721	22	43562705	A	G	TTLL12	3.1811	1.95589	5.1738	0.160363	0.228203	284	56	0.415493	0.584507
rs55715863	3.83881e-06	0.050813	0.457256	22	19898818	A	C	TXNRD2	5.24412	2.59632	10.5922	0.827429	0.172714	28	167	0.986181	0.0138191
rs3780333	3.83932e-06	0.050813	0.457317	9	37305852	G	A	ZCCHC7	4.79687	2.46641	9.32934	0.93063	0.999918	309	44	0.726496	0.273504
rs17016977	5.69355e-06	0.0663673	0.678182	2	122484966	G	A	MKI67IP	5.52579	2.64068	11.5631	0.270949	0.357561	10	169	0.985577	0.0144231
rs72842201	6.12892e-06	0.0663673	0.730041	17	60813271	G	A	MARCH.10	2.99414	1.86139	4.81622	0.319884	0.373245	7	171	0.954654	0.0453461
rs3172278	7.22786e-06	0.0717449	0.860939	3	73115786	C	T	PPP4R2	4.04045	2.19547	7.43588	0.000547882	0.999889	304	42	0.512295	0.487705
rs522837	1.11116e-05	0.101811	1	12	10148031	A	T		2.06782	1.4955	2.85917	0.747557	0.935019	98	148	0.881098	0.118902
rs8100709	1.29189e-05	0.105508	1	19	2389793	G	A		4.71172	2.34782	9.45571	0.881273	0.0979337	124	122	0.983444	0.0165563
rs77057724	1.35298e-05	0.105508	1	8	82713223	A	G		3.17166	1.88579	5.33433	0.876545	0.266265	276	56	0.893333	0.106667
rs111386677	1.41723e-05	0.105508	1	19	13993709	T	C		4.64134	2.32095	9.28156	0.240098	0.355571	10	175	0.985577	0.0144231
rs7723266	1.81982e-05	0.125905	1	5	150886725	A	G		1.73965	1.35051	2.24093	0.769994	0.293458	6	173	0.158333	0.841667
rs75361521	1.90262e-05	0.125905	1	1	35228765	T	C		6.8271	2.83044	16.4671	0.794633	0.197936	276	56	0.943333	0.0566667
rs182181206	2.14938e-05	0.134748	1	5	126387452	A	G		5.20726	2.43241	11.1476	0.354313	0.999908	106	135	0.979688	0.0203125
rs3746951	2.31574e-05	0.136741	1	21	44846016	T	C		0.291494	0.164698	0.515909	0.494324	0.0932474	277	55	0.711409	0.288591
rs28374902	2.50918e-05	0.136741	1	15	20462613	C	G		2.18503	1.51905	3.14299	0.339102	0.862229	88	139	0.862426	0.137574
rs72675849	2.5752e-05	0.136741	1	14	52196115	G	A		5.76977	2.5506	13.0519	0.619679	0.155693	276	56	0.946667	0.0533333
rs152722	2.67617e-05	0.136741	1	5	150853412	C	G		1.68857	1.3223	2.15629	0.78893	0.292635	11	173	0.812048	0.187952
rs411697	2.75517e-05	0.136741	1	21	30714598	A	G		0.518725	0.381665	0.705005	0.468154	0.99995	142	120	0.596831	0.403169
rs74824065	3.2782e-05	0.156192	1	9	129644607	C	T		5.0703	2.35678	10.9081	0.489552	0.258142	276	56	0.923333	0.0766667
rs4999077	3.61907e-05	0.165055	1	17	31318829	T	C		2.29246	1.54645	3.39835	0.190205	0.0725221	216	79	0.814286	0.185714
rs34137556	3.9985e-05	0.165055	1	17	1265285	T	C		3.54547	1.93817	6.48568	0.632807	0.999928	147	126	0.96595	0.0340502
rs188992106	4.16537e-05	0.165055	1	2	178936198	A	G		4.60788	2.21909	9.56814	0.13931	0.303859	22	172	0.985149	0.0148515
rs201320301	4.23876e-05	0.165055	1	1	1270088	A	AC		6.37216	2.62572	15.4641	0.890753	0.129096	277	56	0.966443	0.033557
rs112228994	4.23992e-05	0.165055	1	5	169454832	G	A		5.4576	2.42197	12.298	0.844857	0.399572	182	106	0.977459	0.022541
rs8123336	4.29564e-05	0.165055	1	20	47361725	G	A		2.18627	1.50298	3.18019	0.941056	0.999865	114	139	0.870192	0.129808
rs2769982	5.21039e-05	0.193947	1	20	48524827	G	A		1.59273	1.27122	1.99555	0.797452	0.343542	13	171	0.585956	0.414044
rs28656102	6.15595e-05	0.2222	1	3	73065276	C	T		2.4638	1.58506	3.82971	0.310886	0.141563	279	56	0.581633	0.418367
rs6971	7.18181e-05	0.24922	1	22	43558926	G	A		2.62343	1.62962	4.22331	0.10752	0.119135	264	62	0.41358	0.58642
rs7185434	7.46501e-05	0.24922	1	16	1910263	A	T		3.75957	1.9523	7.23982	0.429117	0.999835	224	97	0.962871	0.0371287
rs8076276	7.5322e-05	0.24922	1	17	30502955	A	G		1.79461	1.34349	2.39722	0.991194	0.333035	9	174	0.805755	0.194245
rs1862904	8.68854e-05	0.27913	1	3	185655454	G	A		0.567655	0.427831	0.753177	0.818714	0.34431	133	111	0.438567	0.561433
rs12908831	9.01942e-05	0.27913	1	15	94410296	G	A		2.51469	1.58496	3.98978	0.604259	0.0421576	276	56	0.623333	0.376667
rs11980487	9.2381e-05	0.27913	1	7	6545619	C	T		2.21765	1.48764	3.30588	0.56287	0.999979	258	63	0.232143	0.767857
rs149838766	9.37353e-05	0.27913	1	17	30470028	GC	G		1.76454	1.32704	2.34628	0.623919	0.391431	10	171	0.794471	0.205529
rs35258025	0.000106473	0.295713	1	1	224475770	A	G		3.38958	1.8282	6.28446	0.397364	0.236229	117	127	0.97411	0.02589
rs148946301	0.000107135	0.295713	1	11	124506681	G	A		4.82606	2.17636	10.7018	0.198377	0.180121	228	73	0.962121	0.0378788
rs45575734	0.00010936	0.295713	1	19	39977187	G	C		3.03082	1.72822	5.31521	0.609726	0.19375	76	140	0.958571	0.0414286
rs11544777	0.000109735	0.295713	1	4	107246190	C	G		2.87447	1.68345	4.90811	0.40052	0.999905	69	153	0.962185	0.0378151
rs141342516	0.000111717	0.295713	1	1	1270251	T	C		5.98693	2.41512	14.8412	0.913521	0.0768844	310	50	0.956897	0.0431034
rs2546097	0.000126999	0.31957	1	5	94728631	T	G		0.531144	0.384303	0.734093	0.37558	0.277444	98	139	0.295732	0.704268
rs58736171	0.000127886	0.31957	1	1	245025693	T	C		3.45039	1.83086	6.50252	0.593103	0.945783	124	131	0.97351	0.0264901
rs17128213	0.000129332	0.31957	1	12	40844102	C	T		3.83461	1.92677	7.63152	0.892059	0.350074	19	164	0.987715	0.012285
rs11480109	0.000131462	0.31957	1	20	34239554	TC	T		4.2167	2.01661	8.81703	0.578981	0.115406	277	56	0.956376	0.0436242
rs34855944	0.000135178	0.322033	1	14	23856861	T	C		5.28397	2.24758	12.4224	0.549061	0.361229	5	173	0.986936	0.0130641
rs1549797	0.000138286	0.322976	1	10	71168945	G	C		2.44558	1.54402	3.87358	0.526332	0.203039	296	52	0.442308	0.557692
rs4389288	0.000144969	0.323803	1	2	29140711	A	G		0.583745	0.442212	0.770576	0.30786	0.407309	5	171	0.767221	0.232779
rs541922335	0.000149616	0.323803	1	19	6466368	A	ATG		5.53566	2.2857	13.4066	0.425907	0.999877	227	86	0.974874	0.0251256
rs2286318	0.000151463	0.323803	1	7	72286028	T	C		3.56261	1.8464	6.87402	0.718953	0.185894	7	173	0.980907	0.0190931
rs2074785	0.000153343	0.323803	1	7	29111634	A	C		1.77179	1.31765	2.38247	0.750999	0.344914	40	162	0.829016	0.170984
rs5854	0.000156428	0.323803	1	11	102660874	A	G		2.39339	1.52239	3.76274	0.84107	0.126485	280	56	0.664384	0.335616
rs79914633	0.000158148	0.323803	1	3	23312442	G	C		5.15033	2.20059	12.054	0.589952	0.119838	276	56	0.963333	0.0366667
rs76435632	0.000158148	0.323803	1	3	23632174	G	C		5.15033	2.20059	12.054	0.589952	0.119838	276	56	0.963333	0.0366667
rs17604545	0.000160387	0.323803	1	16	10784013	G	A		2.04787	1.4114	2.97135	0.261752	0.229165	215	86	0.876777	0.123223
rs7692951	0.0001701	0.330269	1	4	166416643	G	A		2.28195	1.48429	3.50827	0.934402	0.99992	138	127	0.911458	0.0885417
rs1046919	0.000171908	0.330269	1	20	3667825	G	A		2.65393	1.59499	4.41591	0.697107	0.161088	276	56	0.8	0.2
chr20:3667825	0.000171908	0.330269	1	20	3667825	G	A		2.65393	1.59499	4.41591	0.697107	0.161088	276	56	0.8	0.2
rs111338943	0.000183157	0.331211	1	8	11841878	G	A		1.9142	1.36225	2.68978	0.555452	0.382999	1	176	0.904706	0.0952941
rs6122720	0.000183492	0.331211	1	20	47351095	A	G		1.84592	1.33884	2.54505	0.408302	0.344491	0	176	0.881455	0.118545
rs12035825	0.000187694	0.331211	1	1	205499495	A	G		2.01604	1.39544	2.91263	0.642856	0.320612	51	163	0.894667	0.105333
rs4666132	0.00019045	0.331211	1	2	29136489	T	G		0.594265	0.452125	0.78109	0.412592	0.379572	8	175	0.766746	0.233254
rs56204927	0.000193572	0.331211	1	12	248202	G	C		0.353146	0.204291	0.610465	0.0480474	0.181558	308	51	0.34322	0.65678
rs2176804	0.000198269	0.331211	1	3	45126558	T	C		2.23754	1.46402	3.41975	0.315859	0.150295	276	56	0.373333	0.626667
rs9668037	0.000204132	0.331211	1	12	54955461	G	A		2.87927	1.64778	5.03113	0.324318	0.27897	311	47	0.26087	0.73913
rs33945538	0.000205853	0.331211	1	9	95872996	T	C		2.73899	1.60887	4.66292	0.242127	0.267348	185	93	0.925311	0.0746888
rs9957861	0.000207875	0.331211	1	18	13387626	C	T		3.01852	1.68373	5.4115	0.235576	0.999866	161	113	0.943396	0.0566038
rs2291594	0.000208857	0.331211	1	3	158378836	G	A		1.75695	1.30433	2.36664	0.514379	0.346604	17	170	0.855746	0.144254
rs73725437	0.000209312	0.331211	1	7	135327853	A	G		1.87561	1.34508	2.61541	0.670412	0.345324	14	172	0.881068	0.118932
rs202188978	0.000215972	0.331211	1	22	50960316	TG	T		2.6225	1.57357	4.37062	0.352191	0.304598	40	155	0.955959	0.0440415
rs1205	0.000216402	0.331211	1	1	159682233	T	C		2.4364	1.51994	3.90543	0.239111	0.0828749	276	56	0.69	0.31
rs2429464	0.000216627	0.331211	1	12	47182465	C	T		3.10679	1.70388	5.6648	0.370424	0.873912	91	145	0.979104	0.0208955
rs1822403	0.000220091	0.331211	1	17	33768199	A	G		0.655361	0.523756	0.820035	0.748179	0.34482	1	175	0.585882	0.414118
rs2710673	0.000222714	0.331211	1	2	17845296	G	A		0.28014	0.142556	0.550511	0.744423	0.14418	276	56	0.163333	0.836667
rs41263682	0.000223309	0.331211	1	1	184595346	T	C		2.88611	1.64394	5.06685	0.522018	0.0648116	277	56	0.889262	0.110738
rs6701227	0.00022424	0.331211	1	1	184595020	G	A		2.79409	1.61889	4.82238	0.594409	0.0701764	276	56	0.88	0.12
rs11625701	0.000228134	0.331211	1	14	68040389	C	T		0.560023	0.411439	0.762265	0.472446	0.928697	152	118	0.669708	0.330292
rs2765035	0.000228468	0.331211	1	1	1310074	G	C		4.32886	1.98575	9.43672	0.818084	0.206913	301	54	0.064	0.936
chr19:11979703	0.000241069	0.331211	1	19	11979703	G	A		4.38546	1.99202	9.65468	0.970653	0.335581	4	173	0.984597	0.0154028
rs20541	0.000247044	0.331211	1	5	131995964	G	A		0.470236	0.314117	0.703946	0.665187	0.335443	8	174	0.125598	0.874402
chr9:37919743	0.000251754	0.331211	1	9	37919743	C	T		4.02493	1.90962	8.4834	0.0484811	0.348117	89	130	0.979228	0.0207715
rs165358	0.000252918	0.331211	1	5	150859151	G	C		1.76494	1.3019	2.39267	0.515923	0.289116	124	117	0.791391	0.208609
rs6994605	0.000254851	0.331211	1	8	11405437	A	G		3.7097	1.83751	7.48941	0.511888	0.092054	212	78	0.0443925	0.955607
rs56321207	0.00025583	0.331211	1	3	158384733	A	C		2.13481	1.4217	3.2056	0.475522	0.999921	225	87	0.838308	0.161692
rs1045960	0.00025695	0.331211	1	3	73117835	T	C		2.22482	1.44902	3.416	0.154578	0.18791	276	56	0.583333	0.416667
rs8253	0.000259769	0.331211	1	13	39917634	T	C		4.04012	1.90982	8.54666	0.632617	0.140284	317	46	0.940367	0.059633
rs1549798	0.000265484	0.331211	1	10	71169074	G	A		2.64828	1.56908	4.46974	0.283681	0.0641173	325	45	0.485149	0.514851
rs6430594	0.000272732	0.331211	1	2	136719173	G	A		2.08387	1.40336	3.09437	0.63172	0.9999	282	63	0.677083	0.322917
rs61776912	0.000274349	0.331211	1	1	43613859	C	T		4.35749	1.9719	9.62912	0.546648	0.999966	231	70	0.964103	0.0358974
rs61868779	0.000278639	0.331211	1	11	1891587	T	C		3.72303	1.83241	7.56433	0.625328	0.150449	206	75	0.965909	0.0340909
rs7043123	0.000279439	0.331211	1	9	80932887	T	C		2.44864	1.51057	3.96925	0.623812	0.999927	287	54	0.305755	0.694245
rs143723885	0.000285524	0.331211	1	2	241389569	A	T		3.98706	1.88873	8.41662	0.103965	0.197955	289	53	0.919708	0.080292
rs138404339	0.000285548	0.331211	1	19	11979703	G	A		4.30113	1.95572	9.45929	0.958271	0.334008	2	175	0.98467	0.0153302
rs41263676	0.000285814	0.331211	1	1	184593639	G	A		2.84338	1.61677	5.00062	0.511968	0.065154	277	56	0.885906	0.114094
rs76113769	0.000288518	0.331211	1	19	56379267	T	C		2.89853	1.63048	5.15277	0.101471	0.893935	98	143	0.964939	0.035061
rs112533928	0.000289009	0.331211	1	1	1310181	G	A		4.50824	1.99707	10.177	0.84357	0.138757	285	55	0.943262	0.0567376
rs2233488	0.000293649	0.331211	1	6	108487770	C	G		5.31288	2.15134	13.1206	0.945157	0.0663937	277	56	0.956376	0.0436242
rs6060536	0.000294236	0.331211	1	20	34236987	C	T		3.86736	1.85952	8.04319	0.615154	0.113843	276	56	0.953333	0.0466667
rs116394410	0.000294564	0.331211	1	1	196757960	A	G		2.8055	1.6049	4.90424	0.0410355	0.149038	48	156	0.977513	0.0224868
rs2281784	0.000295176	0.331211	1	9	37919743	C	T		3.95737	1.87893	8.33495	0.0613448	0.345777	88	131	0.97929	0.0207101
rs1055689	0.000299173	0.331211	1	20	42805719	A	G		2.30823	1.46681	3.63233	0.907379	0.0530287	280	56	0.760274	0.239726
chr20:42805719	0.000299173	0.331211	1	20	42805719	A	G		2.30823	1.46681	3.63233	0.907379	0.0530287	280	56	0.760274	0.239726
rs78592202	0.000299231	0.331211	1	1	35229142	A	G		4.76183	2.04362	11.0955	0.191919	0.189352	276	56	0.94	0.06
rs470171	0.000303424	0.331211	1	11	102641452	C	G		1.67807	1.26717	2.22221	0.969263	0.290276	133	128	0.677474	0.322526
rs1646372	0.000304712	0.331211	1	7	137237356	C	T		3.08052	1.67275	5.67307	0.598751	0.137626	89	146	0.974777	0.0252226
rs74489085	0.000314677	0.331211	1	3	51467041	C	CT		4.10626	1.9043	8.8544	0.67043	0.999879	267	77	0.968553	0.0314465
rs61871361	0.000319302	0.331211	1	10	70922159	C	T		1.80473	1.30851	2.48911	0.487134	0.999842	114	134	0.820513	0.179487
rs79077032	0.000320161	0.331211	1	1	204957768	C	G		3.77784	1.83161	7.79207	0.109358	0.32785	6	175	0.986905	0.0130952
rs2575368	0.000320921	0.331211	1	16	1817397	G	T		3.28249	1.71788	6.27212	0.0124874	0.226665	235	76	0.0575916	0.942408
rs3752230	0.000322286	0.331211	1	19	1043575	G	A		3.81369	1.83887	7.90935	0.772991	0.353766	63	153	0.980716	0.0192837
chr11:62397477	0.000325303	0.331211	1	11	62397477	A	G		3.33492	1.7292	6.4317	0.0738859	0.277628	22	170	0.985149	0.0148515
rs10484326	0.000328394	0.331211	1	6	7558318	C	T		0.614266	0.470834	0.801393	0.154886	0.407465	2	176	0.766509	0.233491
rs3311	0.000328859	0.331211	1	2	39963561	A	T		3.86762	1.84866	8.09155	0.387582	0.169888	276	56	0.963333	0.0366667
rs6121023	0.000329767	0.331211	1	20	34256640	C	A		3.8254	1.83919	7.95656	0.616325	0.116563	277	56	0.95302	0.0469799
rs10823396	0.000330894	0.331211	1	10	71243323	G	C		0.432248	0.273434	0.683305	0.0333693	0.155618	300	54	0.535714	0.464286
rs10029551	0.000344058	0.339242	1	4	95185854	G	A		0.527341	0.371474	0.748608	0.461745	0.999888	132	129	0.802721	0.197279
rs7633840	0.000347109	0.339242	1	3	48719638	C	T		1.57704	1.22871	2.02412	0.289964	0.278327	59	141	0.356948	0.643052
rs10847164	0.000347461	0.339242	1	12	126950302	A	G		2.19474	1.4267	3.37625	0.730889	0.361384	5	171	0.942993	0.0570071
rs79463127	0.00036228	0.350834	1	5	43493867	T	G		4.50049	1.96891	10.2871	0.993771	0.191198	251	65	0.971429	0.0285714
rs2271594	0.000370815	0.356204	1	2	220168616	T	C		2.37199	1.47433	3.81619	0.713552	0.999912	291	56	0.522222	0.477778
rs41314912	0.000380906	0.36297	1	20	58576449	G	T		3.3112	1.71057	6.4096	0.457028	0.515552	8	174	0.979665	0.0203349
rs41285826	0.000386604	0.365475	1	1	1257371	G	C		3.39736	1.7291	6.6752	0.697287	0.0655198	174	83	0.958333	0.0416667
rs3087582	0.000391758	0.366785	1	19	51009391	T	C		2.76718	1.57646	4.85726	0.604882	0.816741	160	104	0.953008	0.0469925
rs231020	0.000398671	0.366785	1	17	15162389	C	T		1.53551	1.21104	1.94691	0.204643	0.315029	32	160	0.492386	0.507614
rs6946356	0.000398832	0.366785	1	7	91727385	A	G		1.65376	1.25182	2.18476	0.833122	0.16508	151	124	0.510909	0.489091
rs7799132	0.000400306	0.366785	1	7	89783895	T	C		2.74618	1.56969	4.80446	0.489408	0.0509145	319	41	0.757009	0.242991
rs1129062	0.000410721	0.371293	1	16	30035998	G	A		3.73866	1.79889	7.77008	0.289007	0.167483	303	52	0.926829	0.0731707
rs111531476	0.000414661	0.371293	1	17	33458468	C	G		4.64105	1.97948	10.8813	0.612354	0.113671	276	56	0.966667	0.0333333
rs2542681	0.000417697	0.371293	1	16	54150216	T	A		2.55651	1.51783	4.30599	0.613708	0.353037	276	56	0.126667	0.873333
rs2764	0.000418939	0.371293	1	12	102079418	A	G		0.475924	0.315056	0.718931	0.375622	0.112511	276	56	0.47	0.53
rs35372126	0.000420811	0.371293	1	4	120181724	G	A		1.53642	1.2102	1.95058	0.30727	0.170335	17	167	0.690709	0.309291
rs117266155	0.000428666	0.373021	1	11	62397477	A	G		3.2522	1.68708	6.26928	0.0646061	0.286082	9	174	0.984412	0.0155875
rs149338747	0.000434348	0.373021	1	7	135095260	T	C		2.45582	1.48876	4.05103	0.741058	0.30763	7	176	0.963007	0.0369928
rs200865154	0.000441355	0.373021	1	5	96427852	A	AC		4.16121	1.87866	9.21704	0.947089	0.126576	276	56	0.966667	0.0333333
rs1709273	0.000443036	0.373021	1	4	71020205	G	C		4.10118	1.8662	9.01277	0.713493	0.942474	55	161	0.0188679	0.981132
rs9276437	0.000443628	0.373021	1	6	32714168	G	A		0.587127	0.436206	0.790265	0.878628	0.267184	88	141	0.778107	0.221893
rs150842621	0.000443768	0.373021	1	4	144446554	T	C		2.87712	1.59539	5.18857	0.501087	0.28792	2	175	0.971698	0.0283019
rs9310254	0.000445277	0.373021	1	3	73046544	C	T		0.39024	0.230804	0.659812	0.0238099	0.115307	303	48	0.49187	0.50813
rs2247870	0.000447824	0.373021	1	5	90151589	A	G		1.53859	1.2096	1.95708	0.681998	0.190648	8	170	0.47488	0.52512
rs144460714	0.00045882	0.379318	1	2	202211458	A	ATCT		1.98171	1.35169	2.90539	0.245434	0.378617	18	173	0.922794	0.0772059
rs144773103	0.000461752	0.379318	1	8	95470706	A	AATTTTCTGT		3.16895	1.66177	6.04313	0.42057	0.999939	169	117	0.966926	0.0330739
rs12150500	0.000466266	0.380403	1	17	57955754	C	G		1.72045	1.26959	2.33143	0.202361	0.174024	90	140	0.78869	0.21131
rs60498108	0.000475981	0.385687	1	18	28906461	A	G		3.00971	1.62215	5.58419	0.0875575	0.99982	293	55	0.894737	0.105263
rs866396150	0.00048668	0.389321	1	17	65119963	G	C		4.05834	1.84717	8.91643	0.580243	0.351507	244	77	0.972527	0.0274725
rs9940315	0.000488671	0.389321	1	16	69876164	G	A		0.45534	0.292609	0.708571	0.531146	0.0993943	301	50	0.388	0.612
chr17:27050945	0.000492364	0.389321	1	17	27050945	C	T		4.14775	1.86356	9.23173	0.861064	0.999905	179	95	0.977733	0.0222672
rs34542681	0.000493637	0.389321	1	6	88331334	T	TC		2.33002	1.4478	3.74982	0.182266	0.136867	268	67	0.487342	0.512658
rs6066804	0.000496808	0.389321	1	20	47262322	A	G		2.81152	1.57135	5.03046	0.140484	0.134139	245	71	0.89779	0.10221
rs1122474	0.000501194	0.390191	1	3	73116437	G	C		2.23835	1.42185	3.52374	0.0213713	0.317973	277	55	0.533557	0.466443
rs17462776	0.000514408	0.397878	1	4	44707538	G	A		2.73786	1.55085	4.83338	0.487627	0.0956807	276	56	0.906667	0.0933333
rs2832145	0.000525442	0.40379	1	21	30324644	G	T		0.638732	0.495765	0.822928	0.54389	0.35908	6	173	0.682143	0.317857
rs1042772	0.00053561	0.408949	1	1	171311003	C	A		0.672442	0.537146	0.841817	0.888821	0.346768	2	174	0.551887	0.448113
rs4851884	0.000541202	0.408949	1	2	98795792	G	C		2.26366	1.42493	3.59607	0.723864	0.128088	279	56	0.557823	0.442177
rs8023508	0.000543074	0.408949	1	15	44176103	G	A		0.451926	0.288134	0.708827	0.784873	0.20394	219	78	0.743961	0.256039
rs200794956	0.000545888	0.408949	1	1	25554079	A	AT		2.13489	1.38881	3.28176	0.47915	0.27582	3	175	0.93617	0.0638298
rs6782002	0.000567949	0.416856	1	3	118624631	A	G		1.66716	1.24664	2.22954	0.434545	0.999938	145	124	0.768683	0.231317
rs6869490	0.000568097	0.416856	1	5	149600448	C	T		2.87854	1.57776	5.25173	0.822272	0.143252	277	56	0.057047	0.942953
chr5:149600448	0.000568097	0.416856	1	5	149600448	C	T		2.87854	1.57776	5.25173	0.822272	0.143252	277	56	0.057047	0.942953
rs17664241	0.000571818	0.416856	1	6	52387719	C	T		0.283379	0.138284	0.580717	0.458976	0.180793	276	56	0.776667	0.223333
rs145411339	0.000576479	0.416856	1	19	1782290	T	C		3.37299	1.68806	6.7397	0.172971	0.475094	109	122	0.973186	0.0268139
rs4534095	0.000577441	0.416856	1	8	27204598	G	A		0.683332	0.550132	0.848783	0.679783	0.355553	10	170	0.524038	0.475962
rs2233796	0.000586728	0.421009	1	19	10131401	C	T		3.98228	1.81122	8.75573	0.497754	0.251887	94	124	0.981928	0.0180723
rs2289591	0.000598163	0.425174	1	17	8048010	A	C		0.362686	0.203244	0.647208	0.947195	0.140817	280	54	0.756849	0.243151
rs200792409	0.000603334	0.425174	1	5	94782516	CT	C		2.7687	1.54725	4.95441	0.293008	0.999957	306	58	0.795833	0.204167
rs1046864	0.000605157	0.425174	1	11	36510547	A	G		2.40993	1.45772	3.98413	0.358793	0.13949	278	55	0.891892	0.108108
rs35973216	0.00060681	0.425174	1	2	20192931	A	G		0.607545	0.45694	0.807789	0.399176	0.360776	9	171	0.743405	0.256595
rs34198502	0.000615583	0.428799	1	19	9641821	A	G		0.469617	0.304705	0.723783	0.446097	0.36731	63	154	0.865014	0.134986
rs214832	0.000621202	0.430197	1	20	2321665	C	T		2.22593	1.40761	3.51997	0.586139	0.20416	277	56	0.426174	0.573826
rs3737818	0.000625093	0.430389	1	1	40776054	A	T		3.57213	1.72225	7.40898	0.575886	0.32291	29	162	0.981108	0.0188917
rs113267381	0.000632491	0.431489	1	19	15550532	A	G		4.01951	1.80989	8.92676	0.596126	0.222514	171	91	0.976471	0.0235294
rs116961986	0.000637557	0.431489	1	22	47857356	A	G		3.5413	1.71393	7.317	0.582451	0.36347	22	167	0.987624	0.0123762
chr22:47857356	0.000637557	0.431489	1	22	47857356	A	G		3.5413	1.71393	7.317	0.582451	0.36347	22	167	0.987624	0.0123762
rs4804888	0.000651868	0.431572	1	19	30018052	T	G		2.46481	1.46736	4.14029	0.840873	0.0806523	264	58	0.709877	0.290123
rs17426738	0.000652421	0.431572	1	20	34237934	A	G		3.72846	1.74952	7.94583	0.7576	0.126614	276	56	0.96	0.04
rs2242036	0.000657607	0.431572	1	2	100010685	G	A		1.67795	1.24582	2.25996	0.37021	0.387772	1	175	0.837647	0.162353
rs14035	0.000659464	0.431572	1	12	131361241	T	C		2.0672	1.36111	3.13959	0.237949	0.0945697	277	55	0.657718	0.342282
rs116930926	0.000660289	0.431572	1	11	78189653	C	T		2.49053	1.47305	4.2108	0.583703	0.34167	2	175	0.971698	0.0283019
rs12996974	0.000675753	0.431572	1	2	20160250	C	G		0.570754	0.413067	0.788639	0.382179	0.999946	111	133	0.746032	0.253968
rs1050262	0.000678298	0.431572	1	8	42026987	T	C		0.432421	0.266631	0.701299	0.963671	0.140783	282	56	0.5625	0.4375
rs774198297	0.00067839	0.431572	1	17	27050945	C	T		3.97781	1.79385	8.82067	0.874008	0.999905	172	99	0.978346	0.0216535
rs3735924	0.000680644	0.431572	1	8	413193	C	T		0.522641	0.359441	0.759939	0.0120611	0.341075	3	174	0.855792	0.144208
rs74447078	0.00068246	0.431572	1	11	64597595	T	C		3.97982	1.79355	8.83107	0.72128	0.245086	87	131	0.983776	0.0162242
rs1671151	0.000682769	0.431572	1	19	55525894	A	G		1.68247	1.24612	2.27162	0.723149	0.337227	17	172	0.134474	0.865526
rs312966	0.000693329	0.431572	1	2	21360583	G	A		0.646738	0.502771	0.83193	0.212421	0.190174	15	167	0.614355	0.385645
rs17006779	0.000696807	0.431572	1	2	122489831	A	T		3.14942	1.62272	6.11247	0.734692	0.319368	55	147	0.978437	0.0215633
rs118056264	0.000698634	0.431572	1	16	31927308	A	G		3.87726	1.77123	8.48742	0.0390175	0.292084	3	176	0.98818	0.0118203
rs12472068	0.000700522	0.431572	1	2	29136685	T	C		0.610791	0.459284	0.812277	0.400107	0.211332	42	164	0.769531	0.230469
rs11717089	0.000711582	0.431572	1	3	121563271	T	C		0.66684	0.527387	0.843166	0.816012	0.327211	16	171	0.64878	0.35122
rs3764732	0.000715879	0.431572	1	20	33891004	A	G		3.71624	1.73721	7.9498	0.15683	0.192038	276	56	0.95	0.05
rs2422975	0.000716705	0.431572	1	20	4762869	A	G		0.423554	0.257491	0.696714	0.802195	0.0893418	277	56	0.305369	0.694631
rs13035048	0.000721608	0.431572	1	2	20188765	T	C		0.569438	0.410855	0.789231	0.337467	0.999918	160	121	0.718045	0.281955
rs10896024	0.000722134	0.431572	1	11	65394322	G	A		0.383413	0.219948	0.668363	0.976921	0.0755695	322	45	0.538462	0.461538
rs149343680	0.000722771	0.431572	1	2	232646521	A	C		3.81616	1.75565	8.29499	0.617171	0.366334	24	165	0.982587	0.0174129
rs4620964	0.000726178	0.431572	1	16	71466088	G	A		2.2085	1.39488	3.49672	0.443868	0.0980199	276	56	0.226667	0.773333
rs2364404	0.000732665	0.431572	1	1	155928232	C	T		2.01994	1.34316	3.03773	0.799309	0.155879	195	96	0.106061	0.893939
rs34847428	0.000742813	0.431572	1	10	91098877	A	G		3.11367	1.60941	6.02389	0.414215	0.326834	2	175	0.982311	0.0176887
rs542234	0.00074512	0.431572	1	20	48491258	G	T		0.62639	0.477283	0.822079	0.117331	0.298673	1	175	0.209412	0.790588
rs227365	0.000745503	0.431572	1	4	103610872	G	A		1.52177	1.19225	1.94236	0.925871	0.926171	22	168	0.361386	0.638614
rs773269092	0.000748265	0.431572	1	2	62110571	GAAAAAAT	G		4.30618	1.84267	10.0633	0.324509	0.21793	290	58	0.963235	0.0367647
rs17188371	0.000752503	0.431572	1	3	36588168	C	T		2.29646	1.41596	3.72449	0.116547	0.202453	276	56	0.86	0.14
rs2176995	0.000752503	0.431572	1	3	36588887	T	A		2.29646	1.41596	3.72449	0.116547	0.202453	276	56	0.86	0.14
rs138966427	0.000752503	0.431572	1	3	36589505	GTCC	G		2.29646	1.41596	3.72449	0.116547	0.202453	276	56	0.86	0.14
rs13287211	0.000755303	0.431572	1	9	35107765	A	C		0.690747	0.55697	0.856656	0.950386	0.348476	13	169	0.59201	0.40799
rs145295250	0.000763237	0.431572	1	1	47691568	G	GCAGA		1.85674	1.29495	2.66227	0.792117	0.403599	210	73	0.523148	0.476852
rs796626118	0.00076368	0.431572	1	3	40557251	T	TTTC		4.23108	1.82658	9.80081	0.536721	0.0949648	148	127	0.976619	0.0233813
rs7442961	0.000767062	0.431572	1	5	70763088	G	A		0.674715	0.536504	0.848531	0.345519	0.38648	54	161	0.560484	0.439516
rs12724450	0.000769172	0.431572	1	1	150480571	A	G		2.06329	1.35291	3.14666	0.0607321	0.295445	87	134	0.927729	0.0722714
rs41284112	0.000771111	0.431572	1	10	90703465	T	C		3.48718	1.6839	7.2216	0.787696	0.158383	220	79	0.968447	0.0315534
rs2293459	0.000775202	0.431572	1	7	141645240	C	A		2.74044	1.52245	4.93284	0.864779	0.150353	116	136	0.964516	0.0354839
rs3217316	0.000778374	0.431572	1	5	175921150	A	AGTT		1.65204	1.2327	2.21403	0.631009	0.32168	10	175	0.878606	0.121394
rs11178	0.000778985	0.431572	1	7	100781084	C	T		1.96902	1.32622	2.92338	0.416935	0.19641	276	56	0.606667	0.393333
rs2097919	0.000782756	0.431653	1	22	30691631	A	G		1.77792	1.27081	2.48738	0.732927	0.341559	161	96	0.450943	0.549057
rs114375228	0.0007975	0.433234	1	4	113552958	T	A		3.15001	1.61096	6.15938	0.851174	0.216255	202	84	0.9375	0.0625
rs2293375	0.000803253	0.433234	1	3	133547216	C	T		2.48023	1.45816	4.21871	0.0915075	0.27964	306	49	0.7875	0.2125
rs7216486	0.000806178	0.433234	1	17	3422032	A	G		1.45968	1.16997	1.82112	0.310512	0.34057	13	167	0.446731	0.553269
rs2715626	0.000808399	0.433234	1	3	133493827	C	T		0.416113	0.249126	0.69503	0.850829	0.27005	281	55	0.703448	0.296552
rs34331564	0.00081149	0.433234	1	18	76873288	G	A		2.04969	1.34669	3.11967	0.347686	0.375651	6	173	0.939286	0.0607143
rs148133956	0.000812463	0.433234	1	4	41648767	A	G		3.10524	1.59978	6.02741	0.166069	0.344064	1	175	0.978824	0.0211765
rs4148078	0.000814836	0.433234	1	14	74759301	T	G		0.671213	0.531488	0.847672	0.497677	0.257787	22	166	0.582921	0.417079
rs72837262	0.000819746	0.433234	1	6	17781563	C	T		3.29191	1.63814	6.61526	0.188888	0.391005	9	171	0.984412	0.0155875
rs56238531	0.000821837	0.433234	1	6	32809568	A	G		2.6573	1.49889	4.711	0.809717	0.160962	88	145	0.973373	0.0266272
rs73028934	0.000824962	0.433234	1	3	158373550	C	T		1.64644	1.22924	2.20524	0.868775	0.934834	50	157	0.835106	0.164894
rs3791211	0.00082563	0.433234	1	2	99778735	G	A		2.60785	1.48696	4.57371	0.798738	0.350759	1	175	0.974118	0.0258824
rs12667381	0.000830846	0.434059	1	7	5541009	A	C		0.467249	0.299067	0.73001	0.425596	0.319396	69	140	0.866947	0.133053
rs4294960	0.000843794	0.437798	1	2	20131987	C	T		0.624178	0.473283	0.823182	0.541123	0.339942	5	174	0.745843	0.254157
rs73840344	0.00084883	0.437798	1	3	75716307	A	G		0.272244	0.126771	0.584649	0.0352642	0.196758	307	44	0.773109	0.226891
rs7969098	0.000850934	0.437798	1	12	109330916	T	A		2.52782	1.46589	4.35903	0.978351	0.3792	7	170	0.97136	0.0286396
rs6591182	0.000852706	0.437798	1	11	65349756	G	T		1.87124	1.2948	2.70429	0.280326	0.999904	228	81	0.507576	0.492424
chr19:1057137	0.000859839	0.439566	1	19	1057137	A	G		3.51553	1.67842	7.36346	0.831509	0.304384	109	118	0.977918	0.022082
rs430554	0.000865308	0.440471	1	21	44837555	A	G		2.67601	1.49953	4.77554	0.00143566	0.0824433	293	58	0.157895	0.842105
rs77984282	0.000883502	0.444809	1	1	25098335	C	CA		2.68089	1.49914	4.79422	0.440574	0.406221	8	170	0.971292	0.0287081
rs116095010	0.0008847	0.444809	1	19	1528365	T	C		3.43369	1.65934	7.10539	0.14338	0.166213	225	71	0.952736	0.0472637
rs7929528	0.000886249	0.444809	1	11	101863694	A	T		4.56708	1.86522	11.1827	0.312675	0.156392	249	65	0.968927	0.0310734
rs10150798	0.000888766	0.444809	1	14	50575839	C	T		2.27332	1.40065	3.68969	0.520848	0.474367	303	47	0.174797	0.825203
rs13071874	0.000900337	0.447711	1	3	108273272	C	T		3.47083	1.66488	7.23574	0.034031	0.168229	65	149	0.98338	0.0166205
rs77534020	0.000902083	0.447711	1	14	77951143	C	T		2.57809	1.47382	4.50973	0.0891063	0.235532	13	171	0.966102	0.0338983
rs17371308	0.000911512	0.448542	1	1	180022813	G	A		1.97145	1.32	2.9444	0.357834	0.999878	153	116	0.882784	0.117216
rs35620793	0.000916531	0.448542	1	2	202252478	G	A		1.92244	1.30625	2.82931	0.43462	0.334445	1	175	0.931765	0.0682353
rs137906075	0.000927592	0.448542	1	5	131972916	G	A		1.88208	1.29448	2.73641	0.272696	0.33779	1	175	0.936471	0.0635294
rs4147916	0.000928953	0.448542	1	19	1057137	A	G		3.48328	1.66408	7.29125	0.817149	0.299705	107	120	0.978056	0.0219436
rs7767291	0.000932487	0.448542	1	6	107365376	T	C		0.641433	0.493133	0.834332	0.150471	0.99983	136	125	0.375862	0.624138
rs16957168	0.000953918	0.448542	1	15	43090520	T	C		0.322409	0.164729	0.631022	0.395268	0.250145	279	55	0.816327	0.183673
rs149907187	0.000957781	0.448542	1	19	52587928	T	C		3.43638	1.65177	7.14912	0.967246	0.151043	86	147	0.982353	0.0176471
rs68154520	0.000961384	0.448542	1	2	105696591	T	C		2.13445	1.36084	3.34784	0.805991	0.999917	147	122	0.917563	0.0824373
rs2289495	0.000964554	0.448542	1	19	45187302	C	T		2.04819	1.33806	3.1352	0.830182	0.0542263	277	56	0.681208	0.318792
rs169216	0.00096872	0.448542	1	1	77555481	T	C		0.43223	0.262615	0.711393	0.289407	0.13505	276	56	0.35	0.65
rs624191	0.000977428	0.448542	1	15	40092835	G	A		1.92755	1.3049	2.84732	0.280432	0.154415	277	55	0.332215	0.667785
rs73238378	0.000977989	0.448542	1	4	56737489	A	G		2.22421	1.38286	3.57747	0.0314225	0.999914	245	65	0.848066	0.151934
rs17516164	0.000981554	0.448542	1	4	119202284	T	C		2.86757	1.53262	5.36531	0.383083	0.249961	276	56	0.913333	0.0866667
rs1063966	0.00098162	0.448542	1	19	19616742	A	G		2.03483	1.33367	3.10461	0.00276455	0.161419	278	56	0.621622	0.378378
chr19:19616742	0.00098162	0.448542	1	19	19616742	A	G		2.03483	1.33367	3.10461	0.00276455	0.161419	278	56	0.621622	0.378378
rs10282	0.000988703	0.448542	1	19	19619317	C	T		2.03502	1.33337	3.10588	0.00275377	0.160515	278	56	0.621622	0.378378
rs35760495	0.000993056	0.448542	1	17	10444088	A	G		2.18632	1.37242	3.4829	0.223433	0.287263	105	132	0.94081	0.05919
rs6139109	0.000994409	0.448542	1	20	391025	C	T		1.68774	1.23589	2.3048	0.809769	0.313045	43	160	0.873368	0.126632
rs116496443	0.00100037	0.448542	1	16	19126470	T	C		3.17929	1.5963	6.33208	0.959469	0.307698	36	164	0.983333	0.0166667
rs34667636	0.00100038	0.448542	1	3	121353291	A	G		0.625058	0.472454	0.826955	0.395462	0.3213	17	166	0.744499	0.255501
rs7801498	0.00100412	0.448542	1	7	102089595	A	G		1.96274	1.31329	2.93335	0.761069	0.14467	276	56	0.306667	0.693333
rs138938	0.0010052	0.448542	1	22	43569608	A	C		0.316499	0.159456	0.628205	0.719643	0.99982	316	46	0.604545	0.395455
rs113487550	0.00100544	0.448542	1	17	42984699	T	C		2.67569	1.4884	4.81006	0.322829	0.275013	61	153	0.967123	0.0328767
rs4233367	0.00100723	0.448542	1	1	161163037	C	T		0.620494	0.466883	0.824645	0.87376	0.246836	127	119	0.413043	0.586957
rs143371301	0.00100787	0.448542	1	16	5112642	G	GA		1.89752	1.29532	2.7797	0.223436	0.0756878	126	107	0.871667	0.128333
rs73881945	0.00100851	0.448542	1	3	176739694	C	T		2.30526	1.40124	3.79251	0.277454	0.120122	276	56	0.883333	0.116667
rs1548092	0.00100908	0.448542	1	3	158539294	A	G		1.48378	1.17278	1.87726	0.990182	0.951085	90	145	0.550595	0.449405
rs34296383	0.00101524	0.448542	1	7	90019042	AAT	A		2.18075	1.3698	3.47179	0.725469	0.162324	294	48	0.708333	0.291667
rs2285321	0.00102385	0.448542	1	6	30637998	G	A		3.33264	1.62467	6.83615	0.105552	0.179384	276	56	0.956667	0.0433333
rs16897791	0.00102385	0.448542	1	6	30644359	T	G		3.33264	1.62467	6.83615	0.105552	0.179384	276	56	0.953333	0.0466667
rs59458664	0.00103086	0.448542	1	2	234347044	G	A		1.81493	1.27137	2.5909	0.128984	0.270302	37	160	0.916452	0.0835476
rs745427146	0.0010321	0.448542	1	16	2049890	CCTT	C		0.296037	0.143089	0.612473	0.646522	0.199615	272	62	0.857143	0.142857
rs118188918	0.00103814	0.448542	1	9	32448850	C	G		3.37248	1.63106	6.97311	0.441134	0.889866	73	153	0.981586	0.0184136
rs4666134	0.00103962	0.448542	1	2	29136653	C	T		0.631687	0.480039	0.831242	0.396059	0.3841	17	174	0.771394	0.228606
rs750578	0.00104321	0.448542	1	19	51171188	A	G		2.00887	1.32387	3.04829	0.987199	0.144808	284	54	0.524648	0.475352
rs6909	0.00104723	0.448542	1	19	19619542	G	A		2.03373	1.33025	3.10924	0.00295983	0.158427	277	55	0.624161	0.375839
rs3752231	0.00104798	0.448542	1	19	1043638	T	C		1.55411	1.1939	2.02299	0.900633	0.121298	80	149	0.726879	0.273121
rs7543016	0.00104897	0.448542	1	1	47799639	C	G		2.20674	1.37454	3.54277	0.166887	0.0375804	268	60	0.56962	0.43038
rs3819101	0.00105345	0.448542	1	18	677240	A	G		0.62365	0.470167	0.827236	0.489994	0.253064	82	132	0.640988	0.359012
rs112423548	0.00105438	0.448542	1	2	242572262	A	G		3.1324	1.58186	6.20277	0.713795	0.0773363	289	62	0.934307	0.0656934
rs113873219	0.00105851	0.448694	1	18	33767568	A	C		3.61769	1.67564	7.81057	0.333672	0.104038	302	50	0.907258	0.0927419
rs115446044	0.00109166	0.459332	1	4	119754635	C	T		2.15279	1.35878	3.41077	0.257879	0.377045	51	164	0.952	0.048
rs16836143	0.00109489	0.459332	1	1	150319081	A	T		1.73765	1.24713	2.42111	0.0570351	0.159876	140	120	0.79021	0.20979
rs41298149	0.00109517	0.459332	1	9	139298732	A	G		3.37262	1.62562	6.99709	0.462813	0.999884	194	89	0.956897	0.0431034
rs61737338	0.00110025	0.459799	1	6	28227217	T	C		3.39512	1.62946	7.07403	0.859935	0.304324	40	156	0.983161	0.0168394
rs1058650	0.00110401	0.459799	1	13	30340585	C	T		2.03181	1.32717	3.11057	0.165975	0.242591	276	56	0.666667	0.333333
rs41274268	0.00111208	0.461538	1	9	100886920	T	C		3.49189	1.64671	7.40465	0.0606125	0.159683	275	58	0.940397	0.0596026
rs4725069	0.00112067	0.461538	1	7	8132252	C	T		2.24601	1.38048	3.6542	0.0338974	0.195981	279	55	0.306122	0.693878
rs5030486	0.00112556	0.461538	1	11	36509146	C	T		2.12893	1.35111	3.35454	0.478129	0.150141	277	56	0.88255	0.11745
rs13119795	0.00113532	0.461538	1	4	119178839	C	A		2.82993	1.51257	5.29465	0.367595	0.244151	277	56	0.912752	0.0872483
rs11653576	0.00113619	0.461538	1	17	57895025	T	G		1.65153	1.22086	2.23412	0.613869	0.919095	130	135	0.782095	0.217905
rs12532093	0.0011362	0.461538	1	7	29945282	A	G		0.506506	0.336258	0.762952	0.800003	0.227229	277	56	0.486577	0.513423
rs4855873	0.00113803	0.461538	1	3	49459114	C	A		0.655597	0.508384	0.845438	0.418139	0.387398	67	135	0.58078	0.41922
rs41302113	0.00114222	0.461538	1	1	202778061	T	C		2.8064	1.50706	5.226	0.994099	0.115668	263	66	0.935583	0.0644172
rs2305541	0.00115275	0.461538	1	2	234354320	T	C		1.85537	1.2781	2.69338	0.398242	0.149778	100	139	0.91411	0.0858896
rs7772351	0.00115448	0.461538	1	6	88361017	A	G		0.388832	0.219965	0.687339	0.97824	0.0945129	304	50	0.618852	0.381148
rs3820571	0.00115789	0.461538	1	1	237060433	T	G		1.42904	1.15217	1.77244	0.812583	0.309279	1	175	0.451765	0.548235
rs60847056	0.00116617	0.461538	1	12	80760311	ATATATATAT	A		2.48475	1.43444	4.30409	0.548877	0.597896	270	65	0.798077	0.201923
rs1018386	0.00116631	0.461538	1	1	12823667	A	G		1.88053	1.28445	2.75324	0.243139	0.18778	276	56	0.323333	0.676667
chr1:12823667	0.00116631	0.461538	1	1	12823667	A	G		1.88053	1.28445	2.75324	0.243139	0.18778	276	56	0.323333	0.676667
rs67267692	0.00116851	0.461538	1	12	14958488	A	G		0.363793	0.197575	0.669849	0.801501	0.0487786	284	56	0.799296	0.200704
rs68174897	0.0011775	0.461538	1	10	135269788	A	G		2.4574	1.42751	4.23034	0.753731	0.218002	198	78	0.91886	0.0811404
rs76419146	0.00117866	0.461538	1	20	62843304	C	G		1.9117	1.29238	2.8278	0.115613	0.335664	11	171	0.913253	0.086747
rs3088092	0.00118101	0.461538	1	8	71024916	T	A		3.53173	1.64758	7.5706	0.802924	0.162865	276	56	0.94	0.06
rs194529	0.00118331	0.461538	1	7	89864313	A	T		2.35242	1.40273	3.94508	0.130132	0.110497	276	56	0.236667	0.763333
rs4073627	0.00118568	0.461538	1	7	135312572	A	G		1.76778	1.25273	2.49459	0.899421	0.311222	65	156	0.871191	0.128809
rs2656785	0.00119952	0.463978	1	16	71012789	T	C		2.24166	1.37542	3.65346	0.378972	0.163271	66	143	0.943056	0.0569444
rs2733733	0.00120349	0.463978	1	8	77745635	A	G		0.681048	0.539762	0.859318	0.348311	0.397586	6	171	0.603571	0.396429
rs2291521	0.00120523	0.463978	1	10	17032281	T	C		1.48878	1.17005	1.89434	0.962341	0.333477	1	175	0.782353	0.217647
rs3729825	0.00120753	0.463978	1	14	23886264	T	C		1.66354	1.22237	2.26392	0.504392	0.357436	2	175	0.850236	0.149764
rs150789461	0.00121678	0.465364	1	1	1284490	A	G		2.9514	1.53196	5.686	0.287356	0.178013	262	64	0.0731707	0.926829
rs16988877	0.00122309	0.465364	1	19	51581254	A	G		3.94798	1.71743	9.0755	0.738429	0.359804	7	176	0.988067	0.0119332
rs7131286	0.00122648	0.465364	1	11	75110680	T	C		1.88118	1.28246	2.75943	0.698692	0.999874	248	73	0.741573	0.258427
rs2270871	0.00123574	0.465364	1	15	70348523	C	G		0.591003	0.429548	0.813144	0.131277	0.195586	134	115	0.327055	0.672945
rs11721291	0.00123716	0.465364	1	3	121563285	C	T		0.648433	0.498552	0.843372	0.807784	0.310306	9	174	0.735012	0.264988
rs4792742	0.00124107	0.465364	1	17	16331820	C	T		0.651911	0.50282	0.845209	0.587368	0.240203	95	129	0.586103	0.413897
rs55680142	0.00124179	0.465364	1	16	57206662	C	T		2.34375	1.39761	3.9304	0.523958	0.999932	142	123	0.952465	0.0475352
rs3206843	0.00124239	0.465364	1	2	11318457	A	G		2.03328	1.32167	3.12804	0.0718827	0.171127	276	56	0.473333	0.526667
rs35418672	0.00125469	0.46587	1	3	46944368	C	T		2.97177	1.53337	5.75948	0.468767	0.257581	2	174	0.976415	0.0235849
rs35139245	0.00125509	0.46587	1	19	4312042	G	C		3.81775	1.69175	8.61548	0.594771	0.999948	227	77	0.967337	0.0326633
rs997547	0.00125547	0.46587	1	2	96859034	G	A		1.62861	1.21095	2.19033	0.195692	0.416382	4	172	0.836493	0.163507
rs2272697	0.00126027	0.466199	1	4	103555992	G	A		0.693354	0.555	0.866197	0.902914	0.333689	1	175	0.485882	0.514118
rs1789043	0.00127562	0.470378	1	18	28719674	G	A		0.514466	0.343352	0.770854	0.550113	0.142532	101	141	0.150769	0.849231
rs3820197	0.00128737	0.470378	1	1	203670128	T	A		2.29164	1.38308	3.79704	0.8237	0.999991	289	53	0.751825	0.248175
rs597570	0.00129919	0.470378	1	11	125351472	T	A		1.70273	1.23107	2.35509	0.433575	0.999849	113	139	0.819489	0.180511
rs142899528	0.00130111	0.470378	1	7	91957079	C	T		2.47578	1.42478	4.30207	0.682038	0.397149	6	171	0.975	0.025
rs470747	0.00130401	0.470378	1	11	102661595	G	A		1.44958	1.15597	1.81775	0.899062	0.367058	3	175	0.650118	0.349882
rs6602811	0.00130851	0.470378	1	10	15137906	T	C		2.39639	1.40638	4.08331	0.812226	0.184978	276	56	0.873333	0.126667
rs9401949	0.00131609	0.470378	1	6	127651116	C	T		4.22503	1.75389	10.1779	0.493833	0.0983335	318	43	0.949074	0.0509259
rs75841558	0.00131791	0.470378	1	3	19576118	T	C		2.6901	1.47071	4.92049	0.844509	0.136606	276	56	0.883333	0.116667
rs182599580	0.00132776	0.470378	1	2	171371572	G	A		2.92127	1.51808	5.62145	0.22611	0.279157	81	134	0.981159	0.0188406
rs10966337	0.00132858	0.470378	1	9	24544893	C	T		3.30697	1.59312	6.86452	0.781455	0.393389	4	172	0.984597	0.0154028
chr9:24544893	0.00132858	0.470378	1	9	24544893	C	T		3.30697	1.59312	6.86452	0.781455	0.393389	4	172	0.984597	0.0154028
rs61749872	0.00133138	0.470378	1	17	36927442	T	C		3.33637	1.5984	6.96407	0.718241	0.160167	61	157	0.984932	0.0150685
rs2274800	0.00133257	0.470378	1	21	30315730	A	G		0.640181	0.487521	0.840644	0.794065	0.99991	74	154	0.68608	0.31392
rs66851143	0.00133609	0.470378	1	11	64088595	T	TG		2.81039	1.49485	5.28368	0.313327	0.999999	258	62	0.919643	0.0803571
rs194531	0.00133716	0.470378	1	7	89865661	A	C		2.37953	1.40107	4.04131	0.341686	0.105462	277	56	0.197987	0.802013
rs1043675	0.00134648	0.470378	1	14	23456315	C	T		0.48445	0.311044	0.75453	0.58333	0.197338	271	60	0.564516	0.435484
rs3795850	0.00134707	0.470378	1	2	29445458	T	G		2.03359	1.31763	3.13858	0.662687	0.999944	242	74	0.720109	0.279891
rs11344	0.00135154	0.470378	1	16	29910518	G	C		0.451898	0.278019	0.734527	0.0437988	0.112193	278	56	0.719595	0.280405
rs7948666	0.00135407	0.470378	1	11	10580684	T	C		3.58365	1.64157	7.82332	0.426105	0.316172	0	176	0.985915	0.0140845
rs35562212	0.00136094	0.470378	1	1	11847740	C	CCT		4.47955	1.78941	11.2139	0.73714	0.289154	277	56	0.966443	0.033557
chr1:11847740	0.00136094	0.470378	1	1	11847740	C	CCT		4.47955	1.78941	11.2139	0.73714	0.289154	277	56	0.966443	0.033557
rs905450	0.00136407	0.470378	1	15	82444437	G	A		1.5027	1.17115	1.92812	0.377315	0.325208	2	174	0.255896	0.744104
rs191439020	0.00136522	0.470378	1	15	25483369	A	G		3.57266	1.63867	7.78917	0.535334	0.17938	273	65	0.960784	0.0392157
rs1893883	0.00136634	0.470378	1	4	100124716	G	C		1.87208	1.27531	2.74812	0.78119	0.203009	276	56	0.47	0.53
rs243843	0.00137812	0.473066	1	16	55527298	A	G		1.53762	1.18135	2.00135	0.288313	0.356762	4	173	0.208531	0.791469
rs9810952	0.00139375	0.473561	1	3	121346930	C	A		1.88257	1.27719	2.77491	0.0755528	0.180638	276	56	0.463333	0.536667
rs3800987	0.00139541	0.473561	1	7	102112980	A	G		1.92854	1.28911	2.88516	0.713935	0.0971919	283	55	0.335664	0.664336
rs61534804	0.00139745	0.473561	1	14	68041061	A	G		2.12936	1.33936	3.38533	0.552251	0.999964	271	75	0.758065	0.241935
rs904646551	0.00140312	0.473561	1	3	12625281	T	TGTTA		3.35333	1.59597	7.04577	0.70344	0.134995	277	55	0.92953	0.0704698
rs3817991	0.00140745	0.473561	1	20	47296365	C	G		1.89719	1.28057	2.81073	0.884881	0.153068	170	104	0.859375	0.140625
rs11134252	0.00141106	0.473561	1	5	7696028	T	C		0.689303	0.548532	0.8662	0.11006	0.50294	43	151	0.532637	0.467363
rs9443675	0.00142297	0.473561	1	6	80203253	A	G		1.79605	1.25332	2.57381	0.422138	0.999929	163	119	0.876426	0.123574
rs11547615	0.00142299	0.473561	1	1	3697663	T	C		2.74559	1.47615	5.1067	0.609026	0.332092	61	151	0.975342	0.0246575
rs8077723	0.00142334	0.473561	1	17	14250153	G	A		0.354443	0.187402	0.670378	0.225525	0.203194	299	50	0.232283	0.767717
rs41301983	0.00142409	0.473561	1	1	9428520	A	G		2.34813	1.38972	3.96749	0.610061	0.188055	276	56	0.896667	0.103333
rs16840522	0.00142475	0.473561	1	1	196710916	C	T		1.69572	1.2258	2.34579	0.307615	0.999905	193	102	0.742489	0.257511
rs147531469	0.00142961	0.473561	1	12	43945218	G	GCA		3.14002	1.5541	6.34434	0.140042	0.999845	274	61	0.947368	0.0526316
rs7270676	0.00143493	0.473561	1	20	43837144	C	T		2.365	1.39306	4.01509	0.833832	0.382348	2	176	0.961085	0.0389151
rs10510787	0.00143523	0.473561	1	3	56657257	T	C		3.33236	1.5897	6.98539	0.959691	0.338026	2	175	0.982311	0.0176887
rs9873229	0.00145515	0.478808	1	3	73046561	T	C		2.13196	1.33771	3.39779	0.203257	0.0699511	293	51	0.556391	0.443609
rs79703662	0.00146046	0.479231	1	2	61187784	C	A		3.79874	1.66977	8.64217	0.351432	0.999849	250	85	0.96875	0.03125
rs6752632	0.00146733	0.479664	1	2	71693845	A	G		2.2996	1.37666	3.84131	0.360339	0.11062	322	47	0.817308	0.182692
rs17628770	0.00146983	0.479664	1	10	13803866	G	A		2.42596	1.4051	4.18851	0.013084	0.999903	322	47	0.673077	0.326923
rs16891512	0.00148167	0.479924	1	6	26270609	A	G		3.24336	1.56991	6.70064	0.395371	0.149488	277	56	0.936242	0.0637584
chr1:9428520	0.00148228	0.479924	1	1	9428520	A	G		2.3412	1.38549	3.95616	0.613203	0.1883	277	56	0.895973	0.104027
rs12894405	0.00148362	0.479924	1	14	22102374	C	T		0.521405	0.348933	0.779128	0.148657	0.157733	133	131	0.843003	0.156997
rs77650336	0.00148674	0.479924	1	1	147096505	T	C		2.74125	1.4716	5.10632	0.905141	0.341555	5	172	0.978622	0.0213777
rs9402696	0.00149417	0.480625	1	6	135524553	T	C		0.628299	0.471633	0.837006	0.08562	0.364325	35	155	0.644501	0.355499
rs1057624	0.00149699	0.480625	1	1	11846270	C	T		4.42029	1.7662	11.0627	0.744597	0.290918	280	56	0.965753	0.0342466
rs3772390	0.00152945	0.489295	1	3	135806811	G	A		2.45621	1.40895	4.28188	0.440422	0.999934	138	125	0.961806	0.0381944
chr20:54945309	0.00153221	0.489295	1	20	54945309	C	T		3.15963	1.55086	6.43722	0.996573	0.999942	194	107	0.978448	0.0215517
rs1050818	0.00154234	0.489906	1	1	150266559	C	A		1.57784	1.18979	2.09244	0.089798	0.393238	9	170	0.822542	0.177458
chr1:150266559	0.00154234	0.489906	1	1	150266559	C	A		1.57784	1.18979	2.09244	0.089798	0.393238	9	170	0.822542	0.177458
rs75387034	0.00154734	0.490184	1	2	7037185	T	C		3.79069	1.66117	8.65012	0.944513	0.078048	276	56	0.96	0.04
rs11207936	0.00157446	0.495649	1	1	62677723	C	T		3.40722	1.59311	7.28711	0.929668	0.0624315	297	49	0.94186	0.0581395
rs11134251	0.00157968	0.495649	1	5	7695845	A	C		0.711428	0.575978	0.878731	0.0953275	0.395915	11	171	0.539759	0.460241
rs3792554	0.00158196	0.495649	1	3	31705280	A	G		0.47868	0.303072	0.756038	0.944458	0.203682	276	57	0.646667	0.353333
rs28730764	0.00158715	0.495649	1	14	23855357	A	T		4.54743	1.77651	11.6403	0.540049	0.296058	81	124	0.985507	0.0144928
rs1729082	0.00158787	0.495649	1	2	232196472	A	T		1.5623	1.18444	2.0607	0.465663	0.999916	136	127	0.663793	0.336207
rs7596575	0.00159473	0.495649	1	2	231683849	G	A		2.18875	1.34581	3.55966	0.627086	0.0323624	277	56	0.751678	0.248322
rs889695	0.00159884	0.495649	1	16	29874935	C	T		0.427097	0.251815	0.724388	0.189138	0.118968	279	56	0.734694	0.265306
rs116402730	0.00160129	0.495649	1	4	36286015	C	A		4.55425	1.77615	11.6776	0.982354	0.138817	278	56	0.966216	0.0337838
rs3010887	0.00160341	0.495649	1	1	12786417	G	A		1.92916	1.28264	2.90155	0.822471	0.172845	278	56	0.280405	0.719595
rs35427155	0.0016067	0.495649	1	3	73440108	GA	G		1.64857	1.20843	2.24901	0.194474	0.999905	167	118	0.26834	0.73166
rs149934537	0.00161961	0.495649	1	20	55949980	A	G		4.02195	1.6929	9.55527	0.692549	0.1989	200	84	0.975664	0.0243363
rs11712864	0.00162765	0.495649	1	3	185202184	A	G		4.22402	1.72387	10.3502	0.242557	0.165847	276	56	0.963333	0.0366667
rs3764646	0.0016288	0.495649	1	19	1042850	T	C		3.11325	1.53603	6.30998	0.800953	0.999985	190	92	0.974576	0.0254237
rs4936562	0.00163033	0.495649	1	11	120741937	C	T		3.24106	1.55946	6.73597	0.656513	0.574251	318	41	0.75463	0.24537
rs201913824	0.00163288	0.495649	1	19	54240054	A	G		3.32673	1.57474	7.02791	0.751319	0.36067	1	175	0.988235	0.0117647
rs3201393	0.00163427	0.495649	1	17	290460	G	T		2.00494	1.30051	3.09093	0.259703	0.16817	276	56	0.696667	0.303333
rs10500299	0.00164144	0.495649	1	19	48722180	T	C		1.43398	1.14576	1.7947	0.760361	0.310879	1	175	0.749412	0.250588
rs6658700	0.00165204	0.495649	1	1	46160260	T	C		0.59293	0.428163	0.821103	0.0400812	0.17697	152	120	0.622263	0.377737
rs3753054	0.00165529	0.495649	1	18	51904841	G	A		2.12076	1.32766	3.38764	0.0657684	0.237535	275	57	0.281457	0.718543
rs10757595	0.00165756	0.495649	1	9	26116936	T	A		1.86509	1.26483	2.75023	0.901699	0.150351	68	154	0.916201	0.0837989
rs41285979	0.00166198	0.495649	1	2	73477213	C	G		2.61239	1.4359	4.75284	0.949711	0.164946	115	133	0.96463	0.0353698
rs41264893	0.00166542	0.495649	1	1	205499611	T	C		2.24407	1.35586	3.71413	0.470003	0.0683493	226	79	0.8525	0.1475
chr1:205499611	0.00166542	0.495649	1	1	205499611	T	C		2.24407	1.35586	3.71413	0.470003	0.0683493	226	79	0.8525	0.1475
rs62481958	0.00166874	0.495649	1	7	134928033	T	G		1.4279	1.14353	1.78298	0.430102	0.380801	10	172	0.626202	0.373798
rs72546308	0.00167066	0.495649	1	15	77938853	A	G		4.20511	1.71722	10.2974	0.873804	0.159898	276	56	0.96	0.04
rs11581401	0.00167318	0.495649	1	1	3789195	C	T		1.64743	1.2067	2.24912	0.391635	0.287712	152	97	0.501825	0.498175
rs4301984	0.00167694	0.495649	1	15	80887431	T	C		2.08409	1.31823	3.29492	0.632143	0.122818	276	56	0.81	0.19

## Sheet: Supplementary Table 2. Dominant
rs ID	P-value	BH-adjusted P-value	Bonferroni	chrom	pos	alt	ref	Symbol	HR	Lower_95%_CI_HR	Upper_95%_CI_HR	Schoenfeld's SNP P-value	Schoenfeld's Global P-value	Missing Cases	Number of progression events	Reference Allele Freq	Alternative Allele Freq
rs3172278	2.39904e-08	0.00123284	0.00123284	3	73115786	C	T	PPP4R2	0.0889998	0.0380534	0.208154	0.299814	0.999838	304	42	0.512295	0.487705
rs2247870	1.59746e-07	0.00410458	0.00820916	5	90151589	A	G	GPR98	0.396831	0.280864	0.560681	0.276739	0.166346	8	170	0.47488	0.52512
rs9463	3.07154e-07	0.00526144	0.0157843	22	43562705	A	G	TTLL12	0.166816	0.0840327	0.331152	0.59652	0.172676	284	56	0.415493	0.584507
rs28656102	1.21971e-06	0.0156699	0.0626797	3	73065276	C	T	PPP4R2	0.183905	0.0928009	0.364448	0.910379	0.107268	279	56	0.581633	0.418367
rs1045960	6.21552e-06	0.0539	0.31941	3	73117835	T	C	PPP4R2	0.209111	0.106074	0.412236	0.77516	0.141752	276	56	0.583333	0.416667
rs62039297	6.29318e-06	0.0539	0.3234	16	4254699	A	G	SRL	0.203331	0.101855	0.405907	0.642686	0.999926	189	93	0.736287	0.263713
rs9873229	9.71785e-06	0.0713415	0.499391	3	73046561	T	C	PPP4R2	0.220649	0.112953	0.431026	0.650485	0.0569427	293	51	0.556391	0.443609
rs2270642	1.6945e-05	0.108848	0.870786	8	20038590	T	G		0.212767	0.10512	0.43065	0.92793	0.0450719	277	56	0.630872	0.369128
rs17168299	1.97127e-05	0.112262	1	7	14646986	G	C		0.354316	0.220022	0.570578	0.919642	0.999885	60	155	0.65847	0.34153
rs1294014	2.18456e-05	0.112262	1	1	9325676	T	C		0.150446	0.0627449	0.360728	0.9313	0.307041	277	55	0.714765	0.285235
rs4142048	2.54513e-05	0.118901	1	10	70044031	C	T		0.296638	0.168487	0.52226	0.728939	0.364062	42	162	0.78776	0.21224
rs1040301	3.89878e-05	0.154928	1	14	22580570	G	C		0.280045	0.152701	0.513588	0.188331	0.20759	122	126	0.230263	0.769737
rs6971	3.91925e-05	0.154928	1	22	43558926	G	A		0.239281	0.121027	0.473081	0.514604	0.0954438	264	62	0.41358	0.58642
rs1122474	4.44782e-05	0.163263	1	3	73116437	G	C		0.252574	0.13047	0.488954	0.240282	0.248738	277	55	0.533557	0.466443
rs777513	5.68251e-05	0.194679	1	3	126200146	T	A		0.221619	0.106414	0.461544	0.858949	0.10318	277	55	0.315436	0.684564
rs8055737	8.33569e-05	0.224282	1	16	8841834	T	G		0.230737	0.111137	0.479045	0.199676	0.999916	214	104	0.761792	0.238208
rs11672916	8.51608e-05	0.224282	1	19	1036631	C	T		0.257268	0.130704	0.506387	0.351737	0.364014	80	132	0.791908	0.208092
rs2229302	8.62584e-05	0.224282	1	17	46620402	A	G		0.246304	0.122378	0.495725	0.953336	0.380365	42	156	0.789062	0.210938
rs1549798	8.69379e-05	0.224282	1	10	71169074	G	A		0.245222	0.121531	0.4948	0.508939	0.0535294	325	45	0.485149	0.514851
rs1525088	8.72877e-05	0.224282	1	7	14653054	C	T		0.39726	0.250492	0.630024	0.615288	0.34496	10	171	0.679087	0.320913
rs2739024	9.49897e-05	0.232449	1	8	133759051	A	G		0.354913	0.210965	0.597082	0.420714	0.999925	189	101	0.632911	0.367089
rs4806380	0.000100685	0.232525	1	19	37442078	C	T		0.230806	0.110238	0.483237	0.252479	0.398848	9	172	0.770983	0.229017
rs11086257	0.000110595	0.232525	1	20	47276639	AT	A		0.42401	0.274454	0.655062	0.515871	0.330498	8	173	0.703349	0.296651
rs149628367	0.000113316	0.232525	1	5	40981768	C	CCTT		0.276923	0.144285	0.531492	0.683375	0.403221	168	97	0.73062	0.26938
rs10221808	0.000117426	0.232525	1	2	162813807	G	A		0.341833	0.197959	0.590272	0.335842	0.148634	58	153	0.71875	0.28125
rs3819248	0.000118634	0.232525	1	11	122677047	C	T		0.32123	0.180168	0.572739	0.580625	0.332095	5	173	0.787411	0.212589
rs34542681	0.000122169	0.232525	1	6	88331334	T	TC		0.270911	0.139145	0.527455	0.536826	0.0661144	268	67	0.487342	0.512658
rs6075337	0.000126996	0.233079	1	20	18393312	G	C		0.209772	0.0943752	0.466268	0.581479	0.999934	161	114	0.2	0.8
rs3765963	0.000134522	0.23538	1	1	9034598	G	A		0.423131	0.2721	0.657994	0.541953	0.29107	101	126	0.590769	0.409231
rs4761423	0.000139553	0.23538	1	12	76786349	A	G		0.362216	0.214797	0.610813	0.715906	0.360605	3	175	0.236407	0.763593
rs13204070	0.000141991	0.23538	1	6	37623626	T	C		0.339258	0.194394	0.592074	0.939056	0.999882	60	151	0.758197	0.241803
rs12946855	0.000148163	0.237497	1	17	46608030	A	G		0.258742	0.128697	0.520196	0.817877	0.362861	38	169	0.765464	0.234536
rs1126472	0.000153429	0.237497	1	6	12125772	G	A		0.281887	0.146334	0.543007	0.488813	0.33684	1	175	0.861176	0.138824
rs905450	0.000157133	0.237497	1	15	82444437	G	A		0.360377	0.212276	0.611803	0.787726	0.314943	2	174	0.255896	0.744104
rs2282283	0.000177487	0.258041	1	1	157648371	G	T		0.246772	0.11874	0.512856	0.541745	0.317687	47	148	0.806069	0.193931
rs10930040	0.000180768	0.258041	1	2	162894766	G	A		0.406221	0.2535	0.650949	0.521391	0.900543	42	163	0.679688	0.320312
rs3214826	0.000185949	0.258263	1	2	234347091	T	TA		0.263494	0.130921	0.530312	0.653169	0.894586	137	127	0.771626	0.228374
rs12548396	0.000198505	0.268447	1	8	2064121	T	C		0.360392	0.210528	0.616937	0.666893	0.999905	159	109	0.335206	0.664794
rs4611698	0.000209788	0.270918	1	20	47256479	C	T		0.426589	0.271885	0.669321	0.737017	0.154747	46	165	0.698684	0.301316
rs701226	0.000210876	0.270918	1	1	233767059	C	T		0.285383	0.147026	0.553939	0.0692709	0.32667	4	172	0.773697	0.226303
rs701225	0.000221144	0.27718	1	1	233767023	G	A		0.286522	0.147605	0.556179	0.0691975	0.326688	5	172	0.773159	0.226841
rs10900562	0.000254375	0.307184	1	1	204199614	T	C		0.349743	0.199194	0.614075	0.961408	0.107669	198	83	0.559211	0.440789
rs2282048	0.000269625	0.307184	1	13	98897152	G	A		0.275884	0.137982	0.55161	0.329985	0.153766	275	57	0.60596	0.39404
rs7131286	0.000271528	0.307184	1	11	75110680	T	C		0.266453	0.130748	0.543009	0.949936	0.999883	248	73	0.741573	0.258427
rs11755954	0.000276711	0.307184	1	6	7569326	T	C		0.274403	0.136669	0.550943	0.637252	0.1646	39	166	0.835917	0.164083
rs2275928	0.000279549	0.307184	1	10	5147909	A	G		0.388452	0.23325	0.646922	0.30681	0.393461	28	164	0.272613	0.727387
rs13695	0.000283544	0.307184	1	17	38545193	T	C		0.229897	0.103943	0.508481	0.288985	0.298311	281	54	0.703448	0.296552
rs1788352	0.000286926	0.307184	1	21	42813011	A	G		0.322012	0.174551	0.594048	0.701809	0.999897	272	50	0.493506	0.506494
rs5757300	0.000311234	0.32124	1	22	39224248	C	T		0.440939	0.282537	0.688147	0.815967	0.149392	116	131	0.414516	0.585484
rs12470077	0.000316457	0.32124	1	2	225334971	C	T		0.240194	0.110523	0.521999	0.579856	0.202076	276	56	0.64	0.36
rs812367	0.000320945	0.32124	1	3	126194076	C	T		0.265407	0.128848	0.546698	0.769523	0.119754	257	61	0.337278	0.662722
rs4677938	0.00032506	0.32124	1	3	124374259	A	G		0.211466	0.0906382	0.493365	0.801958	0.0913783	299	52	0.692913	0.307087
rs1058650	0.000341702	0.323377	1	13	30340585	C	T		0.269125	0.131218	0.551969	0.601686	0.197415	276	56	0.666667	0.333333
rs6733871	0.000342397	0.323377	1	2	80529956	C	T		0.238125	0.108569	0.522279	0.990532	0.236537	45	151	0.809711	0.190289
rs6993839	0.0003461	0.323377	1	8	139845520	A	G		0.264659	0.127777	0.548176	0.819178	0.622834	271	63	0.33871	0.66129
rs2234416	0.000359549	0.328597	1	13	30346188	C	A		0.425504	0.26611	0.680372	0.44774	0.368836	2	175	0.699292	0.300708
rs916235	0.000364476	0.328597	1	22	37578214	C	T		0.212725	0.0908279	0.498214	0.956389	0.308047	111	119	0.766667	0.233333
rs8104823	0.000380006	0.336692	1	19	38778617	G	A		0.261694	0.124934	0.548159	0.363497	0.383831	6	175	0.855952	0.144048
rs4252402	0.000422067	0.367621	1	7	142627138	A	G		0.347869	0.193419	0.625652	0.959073	0.144253	66	153	0.740278	0.259722
rs10901503	0.000438092	0.37402	1	10	127685323	T	C		2.72779	1.55909	4.77253	0.599142	0.309127	28	171	0.610553	0.389447
rs6673126	0.000454413	0.37402	1	1	153065581	C	T		0.308478	0.159848	0.595307	0.882551	0.222906	276	56	0.576667	0.423333
rs3745951	0.000456409	0.37402	1	19	38817486	C	T		0.291997	0.146701	0.581198	0.316766	0.340664	13	169	0.820823	0.179177
rs2910006	0.000506596	0.37402	1	5	140590766	G	A		0.446291	0.28322	0.703254	0.558447	0.411499	3	174	0.683215	0.316785
rs662713	0.000506899	0.37402	1	6	35888067	C	G		0.251979	0.115858	0.548029	0.0717638	0.172533	206	82	0.702273	0.297727
rs12725078	0.000511498	0.37402	1	1	206623685	T	G		3.06015	1.62835	5.75093	0.297692	0.360031	7	171	0.293556	0.706444
rs15350	0.000519394	0.37402	1	18	77211764	C	T		0.254264	0.117334	0.550992	0.228922	0.338441	16	173	0.835366	0.164634
rs2278417	0.000531038	0.37402	1	19	52471769	T	C		0.421264	0.258321	0.686988	0.960173	0.337595	13	172	0.700969	0.299031
rs7924895	0.000536738	0.37402	1	11	117991034	A	G		0.359999	0.201877	0.641971	0.679849	0.191763	277	56	0.459732	0.540268
chr11:117991034	0.000536738	0.37402	1	11	117991034	A	G		0.359999	0.201877	0.641971	0.679849	0.191763	277	56	0.459732	0.540268
rs2280173	0.000546334	0.37402	1	10	127677374	G	A		2.53258	1.4954	4.28912	0.906408	0.329997	11	172	0.60241	0.39759
rs1042531	0.000556806	0.37402	1	20	56140980	G	T		0.33407	0.179254	0.622594	0.662612	0.0467954	255	65	0.590643	0.409357
rs4803160	0.000556813	0.37402	1	19	54175037	A	G		0.227345	0.098041	0.527185	0.219003	0.999902	287	52	0.302158	0.697842
rs1058029	0.000563533	0.37402	1	20	7961715	A	G		0.304061	0.154564	0.598156	0.392618	0.140288	276	56	0.573333	0.426667
rs4986773	0.000565894	0.37402	1	19	52472295	G	A		0.42382	0.26015	0.690459	0.905241	0.334848	4	175	0.706161	0.293839
rs9571740	0.000571786	0.37402	1	13	67800935	A	G		0.50939	0.347029	0.747713	0.090621	0.309245	0	176	0.43662	0.56338
rs2271882	0.000574408	0.37402	1	19	18309365	G	A		0.178273	0.0668052	0.475731	0.773318	0.0374497	315	50	0.306306	0.693694
rs3093930	0.000575885	0.37402	1	14	20824181	C	T		0.443154	0.278827	0.704325	0.846256	0.155849	62	157	0.34478	0.65522
rs1549797	0.000579847	0.37402	1	10	71168945	G	C		0.304954	0.155041	0.59982	0.625636	0.239998	296	52	0.442308	0.557692
rs13815	0.000584269	0.37402	1	22	43529314	C	G		0.518774	0.356885	0.754097	0.57252	0.403763	6	175	0.419048	0.580952
rs571770	0.000588296	0.37402	1	6	44240193	G	C		0.247864	0.111881	0.549124	0.157108	0.0630685	312	47	0.355263	0.644737
rs3764733	0.000589536	0.37402	1	20	33834708	A	G		0.350178	0.192474	0.637099	0.218049	0.340904	5	171	0.815914	0.184086
rs71277513	0.000597567	0.374492	1	3	73096591	ATAAT	A		0.477046	0.312629	0.727933	0.547129	0.167888	119	125	0.516287	0.483713
rs13354066	0.000606988	0.375813	1	5	179555407	C	T		0.442233	0.277383	0.705055	0.17526	0.999886	124	134	0.577815	0.422185
rs11653576	0.000621596	0.380276	1	17	57895025	T	G		0.276121	0.132126	0.577046	0.739915	0.897404	130	135	0.782095	0.217905
rs7809	0.000630863	0.381405	1	4	8368433	A	G		0.241916	0.107212	0.545868	0.171468	0.28984	278	56	0.706081	0.293919
rs11660907	0.000643763	0.381747	1	18	6985468	C	A		0.420452	0.255621	0.69157	0.64165	0.352058	2	176	0.738208	0.261792
rs2278419	0.000646287	0.381747	1	19	52471813	C	T		0.427523	0.262382	0.696603	0.885694	0.333473	2	175	0.704009	0.295991
rs7254228	0.000658979	0.384821	1	19	43866653	G	T		0.250292	0.112796	0.555388	0.730106	0.127735	277	56	0.724832	0.275168
rs4713951	0.00067656	0.388355	1	6	36262991	T	C		0.308496	0.156577	0.607815	0.882621	0.0678837	282	57	0.569444	0.430556
rs1729082	0.000687397	0.388355	1	2	232196472	A	T		0.401219	0.236799	0.679802	0.926189	0.999893	136	127	0.663793	0.336207
rs1162	0.000687701	0.388355	1	3	124439685	G	A		0.248861	0.111476	0.555564	0.351464	0.175893	276	56	0.676667	0.323333
rs6954047	0.000701255	0.391681	1	7	12428608	A	C		0.476686	0.310562	0.731671	0.0422582	0.363666	5	171	0.668646	0.331354
rs3752448	0.000708835	0.391681	1	13	32981279	A	T		0.305298	0.153629	0.606703	0.55495	0.155758	88	147	0.822485	0.177515
rs10815283	0.000722475	0.394971	1	9	5801071	G	A		0.395853	0.231322	0.677407	0.995026	0.999873	135	129	0.678694	0.321306
rs12532093	0.000736127	0.398198	1	7	29945282	A	G		7.65419	2.34805	24.9512	0.526549	0.223739	277	56	0.486577	0.513423
rs4357923	0.000752989	0.403077	1	15	101529118	T	C		0.542246	0.379827	0.774119	0.609076	0.381474	13	171	0.485472	0.514528
rs2721140	0.000772708	0.409368	1	8	145661320	A	G		0.440036	0.272693	0.710071	0.0462302	0.174628	164	95	0.505725	0.494275
rs2278731	0.000791845	0.411867	1	2	136396300	C	T		0.425708	0.258513	0.701037	0.610001	0.353111	3	174	0.699764	0.300236
rs1130233	0.000793455	0.411867	1	14	105239894	T	C		0.321756	0.165895	0.62405	0.0578655	0.243354	138	105	0.703125	0.296875
rs1056900	0.00080883	0.41565	1	12	75893486	G	A		0.365687	0.202993	0.658775	0.149504	0.305728	107	141	0.711599	0.288401
rs2232121	0.000849885	0.427021	1	7	33767178	A	G		0.296091	0.144837	0.605302	0.673088	0.391588	8	171	0.194976	0.805024
rs2302182	0.000853912	0.427021	1	19	38827960	C	T		0.329696	0.171746	0.63291	0.452355	0.186652	24	170	0.837065	0.162935
rs7124127	0.000855886	0.427021	1	11	118006408	T	C		0.37241	0.208373	0.665582	0.635118	0.186992	276	56	0.466667	0.533333
rs10917509	0.00088567	0.435237	1	1	19992066	C	T		0.291634	0.141038	0.603032	0.114196	0.0753682	277	56	0.40604	0.59396
rs11150360	0.000891402	0.435237	1	16	81207335	C	A		0.236931	0.101329	0.554001	0.30694	0.137183	276	56	0.323333	0.676667
rs7608798	0.000899067	0.435237	1	2	162890217	A	G		0.338415	0.178521	0.641521	0.641584	0.999955	201	88	0.706667	0.293333
rs10839632	0.00092866	0.435237	1	11	6891704	C	T		0.414901	0.246493	0.698368	0.515247	0.282032	0	176	0.747653	0.252347
rs9816344	0.000929726	0.435237	1	3	113680090	T	C		6.92382	2.20239	21.7669	0.451432	0.30862	277	56	0.395973	0.604027
rs10166880	0.000934402	0.435237	1	2	3428508	G	T		0.462057	0.292499	0.729906	0.175758	0.348692	59	159	0.651226	0.348774
rs4233367	0.000948777	0.435237	1	1	161163037	C	T		3.28951	1.62362	6.66466	0.957008	0.264836	127	119	0.413043	0.586957
rs12908831	0.000974085	0.435237	1	15	94410296	G	A		0.263152	0.119024	0.58181	0.943613	0.056832	276	56	0.623333	0.376667
rs9639401	0.000980282	0.435237	1	7	21932317	C	T		0.390265	0.223034	0.682886	0.679215	0.384944	11	170	0.775904	0.224096
rs60035268	0.000985487	0.435237	1	4	1087487	A	G		0.245189	0.106248	0.565828	0.554968	0.312244	96	127	0.80303	0.19697
rs62081531	0.000987434	0.435237	1	18	6986259	A	G		0.433425	0.26356	0.712769	0.619555	0.355106	0	176	0.734742	0.265258
rs4855873	0.000992777	0.435237	1	3	49459114	C	A		2.51588	1.45269	4.35721	0.110811	0.385774	67	135	0.58078	0.41922
rs332512	0.00100338	0.435237	1	3	124438439	C	T		0.334777	0.174422	0.642556	0.260333	0.266207	194	79	0.655172	0.344828
rs9875895	0.00101046	0.435237	1	3	158384920	T	C		0.382346	0.215541	0.67824	0.442649	0.999936	198	99	0.640351	0.359649
rs1064103	0.00101544	0.435237	1	19	14846861	G	A		0.295011	0.142442	0.610995	0.540979	0.318926	42	156	0.808594	0.191406
rs661301	0.00102526	0.435237	1	4	2306053	G	A		0.244358	0.105373	0.566658	0.275722	0.213881	106	141	0.175	0.825
rs9418791	0.00102758	0.435237	1	10	128821616	G	T		0.55031	0.38525	0.78609	0.142905	0.351121	6	171	0.582143	0.417857
rs1377464	0.00104684	0.435237	1	16	81206701	G	T		0.241439	0.103213	0.564778	0.331939	0.165538	276	56	0.323333	0.676667
rs745207	0.00104684	0.435237	1	16	81207408	C	G		0.241439	0.103213	0.564778	0.331939	0.165538	276	56	0.333333	0.666667
rs2070326	0.00106077	0.435237	1	20	31678534	C	T		0.403712	0.234553	0.694869	0.754928	0.332684	28	162	0.743719	0.256281
rs2302733	0.00107434	0.435237	1	12	108154199	G	A		0.523883	0.355603	0.771798	0.412165	0.272504	9	172	0.617506	0.382494
rs1116585	0.00107925	0.435237	1	4	1994102	A	G		0.276077	0.127613	0.597263	0.85349	0.118673	276	56	0.686667	0.313333
rs7040989	0.00107959	0.435237	1	9	131197896	A	G		0.283715	0.133304	0.603838	0.320209	0.999901	183	102	0.76749	0.23251
rs17694562	0.00108588	0.435237	1	2	171633554	G	A		0.441447	0.270302	0.720954	0.399852	0.320104	33	161	0.708651	0.291349
rs470171	0.00109614	0.435237	1	11	102641452	C	G		0.416278	0.245965	0.704519	0.200831	0.283013	133	128	0.677474	0.322526
rs17685	0.0011014	0.435237	1	7	75616105	A	G		0.26673	0.120604	0.589905	0.92697	0.145269	276	56	0.733333	0.266667
rs10437608	0.00112537	0.435237	1	11	20385606	A	G		0.402305	0.232594	0.695842	0.387038	0.126343	232	74	0.412371	0.587629
rs4776394	0.00113347	0.435237	1	15	68605067	C	A		3.09666	1.5679	6.11601	0.24525	0.449394	81	126	0.613043	0.386957
rs4252400	0.00113407	0.435237	1	7	142627580	T	G		0.469752	0.298047	0.740375	0.0898093	0.374496	5	174	0.691211	0.308789
rs12472757	0.00113448	0.435237	1	2	26954217	T	C		0.350415	0.186357	0.6589	0.720289	0.144118	293	54	0.481203	0.518797
rs1532399	0.00113491	0.435237	1	1	147381444	C	A		0.264665	0.118864	0.589305	0.855763	0.999872	172	106	0.259843	0.740157
rs4551716	0.00115023	0.43622	1	11	26694842	T	C		0.510722	0.340606	0.765804	0.00845096	0.999908	145	121	0.501779	0.498221
rs2272658	0.00117589	0.43622	1	8	145651262	C	T		0.3973	0.22749	0.693863	0.0150654	0.0400972	258	68	0.47619	0.52381
chr8:145651262	0.00117589	0.43622	1	8	145651262	C	T		0.3973	0.22749	0.693863	0.0150654	0.0400972	258	68	0.47619	0.52381
rs6672053	0.00118948	0.43622	1	1	40557656	A	G		0.371532	0.204168	0.676092	0.470876	0.356712	11	171	0.255422	0.744578
rs45457797	0.00119056	0.43622	1	14	97342500	G	C		0.323041	0.163117	0.63976	0.373138	0.33378	3	174	0.8487	0.1513
rs274862	0.00122854	0.43622	1	19	48660445	C	T		0.448844	0.27614	0.729562	0.172562	0.999936	133	127	0.598976	0.401024
rs3761916	0.00122872	0.43622	1	1	205630893	G	A		0.374219	0.206191	0.679176	0.854553	0.200214	108	125	0.732704	0.267296
rs9422312	0.00124086	0.43622	1	10	125780958	T	C		0.384642	0.215386	0.686907	0.715779	0.999942	144	120	0.629433	0.370567
rs2910326	0.00126101	0.43622	1	5	140588373	T	C		0.464559	0.291521	0.740307	0.430562	0.378658	25	163	0.677057	0.322943
rs1910163	0.00126679	0.43622	1	12	21220349	T	A		2.32624	1.39224	3.88684	0.31775	0.329036	7	174	0.410501	0.589499
rs214831	0.00127283	0.43622	1	20	2321363	G	A		0.372413	0.204212	0.679157	0.36405	0.251427	251	69	0.434286	0.565714
rs961360	0.00128093	0.43622	1	2	136393658	G	A		0.446734	0.273561	0.729532	0.720677	0.346856	1	175	0.697647	0.302353
rs2304366	0.00128093	0.43622	1	2	136467119	T	C		0.446734	0.273561	0.729532	0.720677	0.346856	1	175	0.697647	0.302353
rs3933097	0.00131082	0.43622	1	5	49694583	G	T		0.261068	0.115089	0.592208	0.129339	0.199883	291	51	0.714815	0.285185
rs2302734	0.00132621	0.43622	1	12	108136172	G	A		0.531109	0.360911	0.781571	0.429989	0.272402	0	176	0.620892	0.379108
rs3217316	0.00133042	0.43622	1	5	175921150	A	AGTT		0.303171	0.146268	0.628383	0.462708	0.305509	10	175	0.878606	0.121394
rs11934889	0.00133052	0.43622	1	4	189060610	C	G		0.395706	0.224638	0.697046	0.85196	0.343219	9	172	0.23741	0.76259
rs1277044	0.00134306	0.43622	1	1	109299453	G	C		0.317654	0.157593	0.640283	0.215461	0.327032	78	149	0.244253	0.755747
rs2233230	0.00134799	0.43622	1	8	140943503	T	C		0.360927	0.193559	0.673015	0.418956	0.113773	279	55	0.469388	0.530612
rs9932378	0.00135456	0.43622	1	16	4257131	G	C		0.335757	0.172226	0.654564	0.659619	0.334997	81	134	0.75942	0.24058
rs3753054	0.00135772	0.43622	1	18	51904841	G	A		0.219904	0.0870558	0.555481	0.732003	0.246158	275	57	0.281457	0.718543
rs2297087	0.00137339	0.43622	1	9	98242925	G	A		0.382883	0.212673	0.689316	0.809169	0.312412	39	160	0.767442	0.232558
rs491618	0.00137375	0.43622	1	11	65825951	A	T		0.321496	0.160449	0.644191	0.606201	0.257255	49	150	0.771883	0.228117
rs2287881	0.00137401	0.43622	1	19	33333155	A	G		0.330112	0.167437	0.650834	0.996367	0.404073	0	176	0.806338	0.193662
rs3803120	0.00138446	0.43622	1	12	108140032	C	T		0.532387	0.361771	0.783469	0.431308	0.27297	2	176	0.620283	0.379717
rs9418698	0.00139104	0.43622	1	10	128821636	T	C		0.558487	0.390743	0.798241	0.137937	0.349172	10	170	0.579327	0.420673
rs16945457	0.00141566	0.43622	1	15	91795758	C	A		0.322391	0.160867	0.646102	0.0692907	0.354476	71	152	0.790141	0.209859
rs6694521	0.00142911	0.43622	1	1	19500729	A	G		0.422136	0.248447	0.717251	0.799163	0.99989	138	125	0.376736	0.623264
rs2276844	0.00142931	0.43622	1	3	53915937	A	T		0.254746	0.109916	0.590409	0.773964	0.0461221	290	52	0.680147	0.319853
rs138344718	0.00143308	0.43622	1	2	33045867	GT	G		0.275919	0.125017	0.608971	0.333355	0.396336	179	109	0.777328	0.222672
rs35748220	0.00143633	0.43622	1	9	5813077	AT	A		0.515721	0.343215	0.774929	0.987378	0.300046	23	169	0.626551	0.373449
rs1862904	0.00143992	0.43622	1	3	185655454	G	A		2.68321	1.46217	4.92392	0.249161	0.31827	133	111	0.438567	0.561433
rs8446	0.00144761	0.43622	1	2	174090542	C	T		0.291545	0.136552	0.622462	0.142317	0.280223	276	56	0.346667	0.653333
rs7041125	0.00147441	0.43622	1	9	116124523	G	C		0.421072	0.247063	0.717637	0.278407	0.203463	161	108	0.601887	0.398113
rs3803409	0.00148612	0.43622	1	15	88404391	A	G		4.35453	1.75716	10.7912	0.911919	0.216718	289	54	0.441606	0.558394
rs3851808	0.00149669	0.43622	1	17	45425144	T	C		0.438606	0.263722	0.729463	0.784038	0.368104	35	169	0.341432	0.658568
rs13072	0.00150439	0.43622	1	17	290370	C	A		0.321702	0.159694	0.648067	0.806656	0.151931	277	56	0.634228	0.365772
rs1046699	0.00152823	0.43622	1	18	51907137	G	T		0.223555	0.0885165	0.564603	0.73858	0.270875	276	56	0.28	0.72
rs34057877	0.00152823	0.43622	1	18	51907706	G	GT		0.223555	0.0885165	0.564603	0.73858	0.270875	276	56	0.28	0.72
rs1075366	0.00154253	0.43622	1	12	50192009	C	T		0.360129	0.191392	0.677628	0.663518	0.158918	223	82	0.610837	0.389163
rs4596036	0.00154327	0.43622	1	20	47258613	A	G		0.271817	0.121368	0.608766	0.297172	0.126669	221	74	0.692683	0.307317
rs11244744	0.00154395	0.43622	1	10	127668317	A	G		2.24345	1.36049	3.69944	0.658696	0.346405	6	170	0.596429	0.403571
rs17479770	0.00154659	0.43622	1	2	225335814	C	T		0.271576	0.121174	0.608657	0.78572	0.19932	276	56	0.67	0.33
rs1535719	0.00154729	0.43622	1	11	34500566	C	G		0.300725	0.142918	0.632778	0.180069	0.156626	280	56	0.650685	0.349315
rs4724657	0.00154909	0.43622	1	7	47915917	G	A		0.390143	0.217826	0.698775	0.270227	0.33722	64	144	0.708564	0.291436
rs145295250	0.00155326	0.43622	1	1	47691568	G	GCAGA		0.434064	0.258864	0.727839	0.830309	0.349911	210	73	0.523148	0.476852
rs2791653	0.00157478	0.43622	1	1	11129848	G	A		0.360963	0.191879	0.679041	0.130434	0.299896	63	160	0.22314	0.77686
rs7928275	0.00159466	0.43622	1	11	117991805	G	A		0.389542	0.216944	0.699456	0.527983	0.190285	276	56	0.46	0.54
rs7943311	0.00159466	0.43622	1	11	117991817	G	T		0.389542	0.216944	0.699456	0.527983	0.190285	276	56	0.46	0.54
rs6775965	0.00159606	0.43622	1	3	126181071	C	A		0.365318	0.195493	0.68267	0.799	0.432102	33	161	0.774809	0.225191
rs73137003	0.00160495	0.43622	1	12	76780471	T	A		0.420196	0.245206	0.720066	0.915531	0.337114	5	174	0.76247	0.23753
rs1060743	0.00160645	0.43622	1	2	127826533	G	A		0.483933	0.308283	0.759663	0.391023	0.373065	52	155	0.692513	0.307487
rs3753053	0.00163173	0.43622	1	18	51905202	C	T		0.225571	0.0893124	0.569712	0.738224	0.272013	277	56	0.281879	0.718121
rs470747	0.00163259	0.43622	1	11	102661595	G	A		0.511064	0.336579	0.776004	0.19238	0.364975	3	175	0.650118	0.349882
rs11032726	0.00163336	0.43622	1	11	34513430	A	T		0.31916	0.156814	0.649578	0.117728	0.164887	285	55	0.638298	0.361702
rs7869453	0.00163751	0.43622	1	9	127912316	A	G		0.390742	0.217716	0.701277	0.879959	0.999954	238	75	0.545213	0.454787
rs16958153	0.00163859	0.43622	1	18	51905800	G	A		0.225716	0.089373	0.570055	0.744557	0.271664	277	56	0.281879	0.718121
rs304439	0.00166382	0.43622	1	10	91172663	G	C		0.314799	0.153164	0.647009	0.362232	0.107063	306	48	0.508333	0.491667
rs11134252	0.00167922	0.43622	1	5	7696028	T	C		2.05323	1.31077	3.21623	0.174648	0.471105	43	151	0.532637	0.467363
rs1344883	0.00168701	0.43622	1	18	51908403	T	C		0.226619	0.0897289	0.572349	0.739612	0.270777	278	56	0.287162	0.712838
rs1344884	0.00168701	0.43622	1	18	51908406	A	G		0.226619	0.0897289	0.572349	0.739612	0.270777	278	56	0.287162	0.712838
rs2439538	0.00169293	0.43622	1	6	13308083	C	T		0.480835	0.304413	0.759503	0.717445	0.35054	113	138	0.648562	0.351438
rs1800915	0.00171287	0.43622	1	17	3856615	G	A		0.577028	0.409209	0.813668	0.813959	0.273284	31	160	0.475949	0.524051
rs9874388	0.0017182	0.43622	1	3	145795559	G	A		2.57725	1.42597	4.65803	0.755265	0.999917	248	80	0.480337	0.519663
rs68135345	0.00172219	0.43622	1	16	81207210	T	TATG		0.256759	0.109723	0.600837	0.304995	0.147213	288	54	0.347826	0.652174
rs6789958	0.00172669	0.43622	1	3	142413407	T	C		0.317843	0.15519	0.65097	0.278781	0.999882	109	129	0.27918	0.72082
rs3115884	0.00172787	0.43622	1	15	42703406	C	T		0.532004	0.358487	0.789508	0.42902	0.320842	18	172	0.383578	0.616422
rs6823642	0.00173526	0.43622	1	4	139153317	A	T		0.537947	0.364963	0.792922	0.515995	0.144063	121	135	0.47541	0.52459
rs10933494	0.00174255	0.43622	1	2	159434727	G	T		0.225549	0.0887907	0.572944	0.882871	0.209877	288	54	0.684783	0.315217
rs3091985	0.00174432	0.43622	1	20	45798014	G	C		0.34174	0.174486	0.669315	0.985716	0.999842	313	50	0.557522	0.442478
rs2504086	0.00174685	0.43622	1	6	39846137	G	A		0.551374	0.379799	0.800458	0.50294	0.360419	7	171	0.421241	0.578759
rs11150359	0.00174865	0.43622	1	16	81207191	A	G		0.247742	0.103399	0.593582	0.380059	0.925939	308	44	0.402542	0.597458
rs757485	0.00176911	0.438132	1	17	56424710	C	T		0.4967	0.320316	0.770212	0.265411	0.999926	136	125	0.587931	0.412069
rs13268982	0.00177337	0.438132	1	8	12881843	A	C		0.36003	0.189736	0.68317	0.93805	0.0902347	284	56	0.507042	0.492958
rs2276592	0.00179791	0.44207	1	2	32667562	G	A		0.311952	0.150125	0.64822	0.875065	0.167013	56	155	0.787838	0.212162
rs1560976	0.00181741	0.442904	1	15	88403922	A	G		4.12386	1.69276	10.0465	0.94269	0.225451	278	56	0.445946	0.554054
rs344144	0.00181854	0.442904	1	4	77663262	C	T		0.342786	0.174894	0.671849	0.500042	0.244841	276	56	0.386667	0.613333
rs2272697	0.00183735	0.445375	1	4	103555992	G	A		1.89492	1.2675	2.83291	0.324528	0.326588	1	175	0.485882	0.514118
rs1128073	0.00184665	0.445529	1	6	74226245	T	G		0.316225	0.153206	0.652704	0.935856	0.072708	297	49	0.437984	0.562016
rs34492199	0.00186288	0.446632	1	12	76804493	C	T		0.39293	0.218148	0.707749	0.415899	0.99993	146	122	0.757143	0.242857
rs71321355	0.00188041	0.446632	1	21	32253629	T	C		0.400885	0.225277	0.713383	0.0821341	0.266856	17	172	0.761614	0.238386
rs2342479	0.00188504	0.446632	1	6	160218957	T	C		0.397351	0.222018	0.71115	0.964737	0.753167	273	63	0.493464	0.506536
rs231020	0.00188599	0.446632	1	17	15162389	C	T		0.567859	0.397412	0.811409	0.0987999	0.361028	32	160	0.492386	0.507614
rs12150500	0.00189841	0.447512	1	17	57955754	C	G		0.293213	0.135185	0.635973	0.550895	0.161424	90	140	0.78869	0.21131
rs3784523	0.00191452	0.448794	1	15	101717065	G	A		0.35802	0.187135	0.684949	0.961076	0.123154	279	55	0.411565	0.588435
rs1057091	0.00192132	0.448794	1	8	6500544	T	C		3.23427	1.54061	6.78982	0.480834	0.336861	16	170	0.723171	0.276829
rs2241806	0.0019434	0.451898	1	3	53901611	G	A		0.273416	0.120396	0.620917	0.669712	0.0659724	276	56	0.7	0.3
rs279588	0.0019631	0.454423	1	3	9944937	T	G		0.476767	0.298289	0.762034	0.76309	0.139425	144	110	0.43617	0.56383
rs1804500	0.00197305	0.454677	1	16	84212571	A	C		0.470117	0.291457	0.758293	0.206317	0.304333	112	127	0.644904	0.355096
rs1982984	0.00202197	0.463872	1	1	220145655	T	C		0.370272	0.197046	0.69578	0.170175	0.999795	297	56	0.492248	0.507752
rs2276843	0.00203845	0.465572	1	3	53915930	T	C		0.274977	0.121066	0.624557	0.672786	0.0673092	277	56	0.708054	0.291946
rs2279561	0.00205289	0.466795	1	3	158431702	T	A		0.379864	0.205276	0.70294	0.261278	0.349905	3	174	0.775414	0.224586
rs2764	0.00208829	0.470694	1	12	102079418	A	G		5.16585	1.81529	14.7007	0.308015	0.142256	276	56	0.47	0.53
rs4648859	0.00208835	0.470694	1	1	24671287	T	C		0.360019	0.187824	0.69008	0.427145	0.220267	69	136	0.766106	0.233894
rs2270834	0.0021253	0.476931	1	16	5110271	T	C		0.270281	0.117307	0.622739	0.584172	0.349805	25	170	0.830424	0.169576
rs11785629	0.00213971	0.478076	1	8	142367559	A	G		0.328376	0.161296	0.668528	0.324264	0.132268	206	86	0.270455	0.729545
rs2307064	0.00215071	0.478453	1	3	158428642	A	G		0.381439	0.206098	0.705954	0.237121	0.339582	4	174	0.774882	0.225118
rs11244745	0.00217446	0.481653	1	10	127668431	G	A		2.14647	1.3171	3.4981	0.85627	0.359229	4	172	0.593602	0.406398
rs2274432	0.00221328	0.483628	1	1	184020945	A	G		0.283105	0.126158	0.635302	0.714771	0.112586	293	53	0.676692	0.323308
rs882869	0.00222956	0.483628	1	1	240637571	G	A		0.459443	0.279082	0.756363	0.669806	0.179489	96	123	0.677273	0.322727
rs1560977	0.00224819	0.483628	1	15	88403836	T	C		4.41925	1.70358	11.464	0.851193	0.231879	276	56	0.44	0.56
rs3815213	0.00227524	0.483628	1	7	139811092	T	C		0.38064	0.204692	0.707827	0.824894	0.99988	281	68	0.589655	0.410345
rs352809	0.0022939	0.483628	1	8	15622454	T	C		0.274297	0.119434	0.629958	0.201595	0.111846	276	56	0.256667	0.743333
rs352810	0.0022939	0.483628	1	8	15622519	C	T		0.274297	0.119434	0.629958	0.201595	0.111846	276	56	0.25	0.75
rs2277355	0.00229842	0.483628	1	12	50537060	G	C		0.472125	0.291415	0.764895	0.164102	0.352831	3	175	0.754137	0.245863
rs3808218	0.00230294	0.483628	1	7	116770715	C	A		0.292806	0.132919	0.645024	0.251057	0.999898	118	132	0.785714	0.214286
rs2731103	0.00230813	0.483628	1	12	48884756	A	C		0.523484	0.345235	0.793765	0.333771	0.157217	73	146	0.606232	0.393768
rs4725069	0.00231859	0.483628	1	7	8132252	C	T		0.213543	0.0790767	0.576664	0.754885	0.120205	279	55	0.306122	0.693878
rs7723266	0.00232186	0.483628	1	5	150886725	A	G		0.373756	0.198397	0.704111	0.202431	0.291137	6	173	0.158333	0.841667
rs1051740	0.00232604	0.483628	1	1	226019633	C	T		0.430177	0.249945	0.740369	0.377399	0.39365	3	176	0.710402	0.289598
rs13119106	0.00232638	0.483628	1	4	186545719	T	G		0.424713	0.244747	0.737011	0.861987	0.162716	55	156	0.700809	0.299191
rs11387457	0.00233456	0.483628	1	5	114914473	CA	C		0.32876	0.160623	0.672899	0.550785	0.999855	312	49	0.635965	0.364035
rs3803229	0.00233627	0.483628	1	13	111134780	A	G		0.488779	0.308265	0.774998	0.95802	0.374623	0	176	0.721831	0.278169
rs2239796	0.00234718	0.483628	1	6	36260914	T	C		0.421753	0.241831	0.735535	0.413602	0.349101	29	165	0.743073	0.256927
rs78016265	0.00234939	0.483628	1	20	18123084	C	CT		0.285593	0.127379	0.640323	0.29122	0.289606	278	56	0.398649	0.601351
rs4792742	0.00235339	0.483628	1	17	16331820	C	T		2.45972	1.37722	4.39307	0.472274	0.248273	95	129	0.586103	0.413897
rs908277	0.00236219	0.483628	1	2	88997878	T	C		0.438452	0.257689	0.746018	0.271021	0.333818	69	152	0.72409	0.27591
rs2256376	0.00239503	0.487957	1	2	29917940	G	C		0.361431	0.187381	0.697148	0.533676	0.287449	40	152	0.173575	0.826425
rs1056706	0.00242239	0.487957	1	6	52363728	C	T		4.56379	1.71097	12.1733	0.361594	0.136198	276	56	0.583333	0.416667
rs2293635	0.00244668	0.487957	1	4	1291791	G	A		0.299436	0.137257	0.653242	0.756724	0.153447	280	55	0.578767	0.421233
rs1042772	0.0024491	0.487957	1	1	171311003	C	A		1.97079	1.27064	3.05673	0.519012	0.332313	2	174	0.551887	0.448113
rs10945499	0.00245637	0.487957	1	6	168708751	G	A		0.365278	0.190362	0.700917	0.722213	0.261655	256	68	0.588235	0.411765
rs2280497	0.00247237	0.487957	1	7	45747933	G	A		0.34272	0.171311	0.685635	0.318742	0.469077	5	174	0.805226	0.194774
rs12814818	0.00247896	0.487957	1	12	76805983	C	T		0.407762	0.228063	0.729051	0.93672	0.37643	12	168	0.762077	0.237923
rs11717089	0.00248095	0.487957	1	3	121563271	T	C		2.38947	1.35908	4.20106	0.615666	0.302111	16	171	0.64878	0.35122
rs3740422	0.002483	0.487957	1	10	103565960	C	G		0.348072	0.17569	0.689592	0.949489	0.149798	124	115	0.680464	0.319536
rs34182595	0.00249794	0.487957	1	7	126078883	A	AT		0.391387	0.213071	0.718933	0.678923	0.223013	277	57	0.557047	0.442953
rs303815	0.00250203	0.487957	1	12	52184271	C	T		0.398977	0.219903	0.723878	0.382994	0.999925	148	120	0.285971	0.714029
rs2280683	0.0025063	0.487957	1	12	131620738	G	A		0.399913	0.220731	0.724548	0.535765	0.246576	197	86	0.364629	0.635371
rs2274650	0.00250678	0.487957	1	9	138387483	A	G		0.549519	0.372712	0.810199	0.833656	0.170009	32	165	0.60533	0.39467
rs6824949	0.00252323	0.489306	1	4	16513748	C	T		0.347234	0.1748	0.689767	0.856785	0.336776	12	171	0.809179	0.190821
rs14151	0.00254234	0.490683	1	21	45406095	G	C		0.240001	0.0950039	0.606295	0.215254	0.207471	277	56	0.724832	0.275168
rs6697701	0.00257385	0.490683	1	1	175336530	C	T		0.361914	0.186906	0.700792	0.40303	0.294449	167	102	0.328185	0.671815
rs2304260	0.00257438	0.490683	1	19	1036575	A	G		0.366533	0.190855	0.703917	0.923762	0.319286	23	162	0.805211	0.194789
rs1369416	0.00258261	0.490683	1	15	88412825	A	G		3.2486	1.5097	6.99039	0.433809	0.230815	278	55	0.5	0.5
rs214832	0.00260164	0.490683	1	20	2321665	C	T		0.337133	0.166133	0.68414	0.375814	0.193043	277	56	0.426174	0.573826
rs2278727	0.00261702	0.490683	1	2	101598677	T	C		0.379185	0.201638	0.713068	0.614466	0.29652	23	166	0.799007	0.200993
rs7670522	0.00262154	0.490683	1	4	106160365	C	A		0.374813	0.197791	0.710269	0.941308	0.161393	287	56	0.464029	0.535971
rs6470252	0.00263185	0.490683	1	8	125579990	T	C		0.307098	0.142288	0.662806	0.284117	0.16512	280	56	0.335616	0.664384
rs7510	0.00263703	0.490683	1	2	183789649	A	C		0.311467	0.145625	0.666176	0.836175	0.104715	276	56	0.28	0.72
rs1731260	0.00265446	0.490683	1	2	26953354	T	G		0.3877	0.208984	0.719249	0.136362	0.176812	276	56	0.536667	0.463333
rs1631026	0.00265446	0.490683	1	2	26953850	T	C		0.3877	0.208984	0.719249	0.136362	0.176812	276	56	0.536667	0.463333
chr2:26953850	0.00265446	0.490683	1	2	26953850	T	C		0.3877	0.208984	0.719249	0.136362	0.176812	276	56	0.536667	0.463333
rs3739081	0.00265446	0.490683	1	2	26955621	G	A		0.3877	0.208984	0.719249	0.136362	0.176812	276	56	0.463333	0.536667
rs3815371	0.00267283	0.492308	1	17	49710713	A	G		2.0772	1.28906	3.34719	0.11566	0.28821	54	151	0.504032	0.495968
rs11848720	0.00271004	0.496922	1	14	96953484	G	A		0.314025	0.147297	0.669475	0.971308	0.345875	144	125	0.774823	0.225177
rs55668940	0.00273845	0.496922	1	1	155014426	A	G		0.34246	0.169872	0.690397	0.864592	0.203129	110	128	0.78481	0.21519
rs7767291	0.00274247	0.496922	1	6	107365376	T	C		2.44554	1.36219	4.3905	0.552098	0.999871	136	125	0.375862	0.624138
rs13013	0.00274587	0.496922	1	10	75562161	A	C		0.486304	0.303393	0.779489	0.883197	0.335746	57	149	0.318428	0.681572
rs2306049	0.00275585	0.496922	1	16	88767769	C	G		0.456784	0.273481	0.762947	0.971069	0.953876	171	108	0.441176	0.558824
rs4908515	0.00275589	0.496922	1	1	6172875	A	G		0.49553	0.312922	0.784702	0.339469	0.999884	173	108	0.428854	0.571146
rs10792015	0.00277772	0.499106	1	11	68830226	A	G		0.542523	0.363416	0.809901	0.370992	0.999894	112	131	0.463376	0.536624

## Sheet: Supplementary Table 3. Recessiv
rs ID	P-value	BH-adjusted P-value	Bonferroni	chrom	pos	alt	ref	Symbol	HR	Lower_95%_CI_HR	Upper_95%_CI_HR	Schoenfeld's SNP P-value	Schoenfeld's Global P-value	Missing Cases	Number of progression events	Reference Allele Freq	Alternative Allele Freq
rs7620924	8.0689e-11	1.0837e-05	1.0837e-05	3	73065377	G	A	PPP4R2	11.7728	5.59679	24.7638	0.262931	0.226629	283	55	0.48951	0.51049
rs537453728	4.52682e-08	0.0030399	0.00607979	6	161518269	C	CT	MAP3K4	0.141284	0.0700657	0.284894	0.931929	0.308535	19	164	0.987715	0.012285
rs9310254	7.48739e-07	0.0335201	0.10056	3	73046544	C	T	PPP4R2	5.5557	2.81679	10.9578	0.833199	0.049313	303	48	0.49187	0.50813
rs55715863	3.83881e-06	0.128687	0.515575	22	19898818	A	C		0.19069	0.0944087	0.385161	0.827429	0.172714	28	167	0.986181	0.0138191
rs17016977	5.69355e-06	0.128687	0.764678	2	122484966	G	A		0.18097	0.0864823	0.37869	0.270949	0.357561	10	169	0.985577	0.0144231
rs12778117	5.94809e-06	0.128687	0.798865	10	12876824	G	A		0.14827	0.0649019	0.338726	0.863696	0.0824445	306	47	0.945833	0.0541667
rs9313	6.70713e-06	0.128687	0.900808	10	97071872	T	G		0.180136	0.0854237	0.379858	0.926635	0.114703	277	55	0.942953	0.057047
rs361807	1.12199e-05	0.146417	1	22	18571828	C	T		0.239566	0.12662	0.45326	0.417037	0.236114	276	56	0.103333	0.896667
rs361946	1.12199e-05	0.146417	1	22	18572892	G	A		0.239566	0.12662	0.45326	0.417037	0.236114	276	56	0.103333	0.896667
rs1043278	1.12199e-05	0.146417	1	22	18573967	G	A		0.239566	0.12662	0.45326	0.417037	0.236114	276	56	0.9	0.1
rs8100709	1.29189e-05	0.146417	1	19	2389793	G	A		0.212236	0.105756	0.425926	0.881273	0.0979337	124	122	0.983444	0.0165563
rs72842201	1.38002e-05	0.146417	1	17	60813271	G	A		0.316633	0.188525	0.531794	0.368084	0.354456	7	171	0.954654	0.0453461
rs111386677	1.41723e-05	0.146417	1	19	13993709	T	C		0.215455	0.10774	0.430858	0.240098	0.355571	10	175	0.985577	0.0144231
rs11625701	1.62233e-05	0.155635	1	14	68040389	C	T		2.31456	1.58045	3.38965	0.474577	0.898934	152	118	0.669708	0.330292
rs75361521	1.90262e-05	0.170356	1	1	35228765	T	C		0.146475	0.060727	0.353302	0.794633	0.197936	276	56	0.943333	0.0566667
rs182181206	2.14938e-05	0.178025	1	5	126387452	A	G		0.19204	0.0897055	0.411115	0.354313	0.999908	106	135	0.979688	0.0203125
rs5992169	2.25338e-05	0.178025	1	22	18572431	A	G		0.245938	0.128561	0.470479	0.277968	0.239232	295	52	0.89313	0.10687
rs28374902	2.50918e-05	0.182034	1	15	20462613	C	G		0.457659	0.318168	0.658306	0.339102	0.862229	88	139	0.862426	0.137574
rs72675849	2.5752e-05	0.182034	1	14	52196115	G	A		0.173317	0.076617	0.392065	0.619679	0.155693	276	56	0.946667	0.0533333
rs8123336	2.7912e-05	0.187438	1	20	47361725	G	A		0.439507	0.299192	0.645627	0.976988	0.999865	114	139	0.870192	0.129808
rs74824065	3.2782e-05	0.204819	1	9	129644607	C	T		0.197227	0.091675	0.424308	0.489552	0.258142	276	56	0.923333	0.0766667
rs17604545	3.49774e-05	0.204819	1	16	10784013	G	A		0.354833	0.217227	0.57961	0.152727	0.254401	215	86	0.876777	0.123223
rs10150798	3.52075e-05	0.204819	1	14	50575839	C	T		0.211393	0.101235	0.441416	0.703806	0.424045	303	47	0.174797	0.825203
rs34137556	3.9985e-05	0.204819	1	17	1265285	T	C		0.28205	0.154186	0.515951	0.632807	0.999928	147	126	0.96595	0.0340502
rs188992106	4.16537e-05	0.204819	1	2	178936198	A	G		0.21702	0.104514	0.450635	0.13931	0.303859	22	172	0.985149	0.0148515
rs201320301	4.23876e-05	0.204819	1	1	1270088	A	AC		0.156933	0.0646659	0.380848	0.890753	0.129096	277	56	0.966443	0.033557
rs112228994	4.23992e-05	0.204819	1	5	169454832	G	A		0.183231	0.081314	0.412887	0.844857	0.399572	182	106	0.977459	0.022541
rs138938	4.27005e-05	0.204819	1	22	43569608	A	C		4.55801	2.20428	9.42507	0.766537	0.999814	316	46	0.604545	0.395455
rs2291594	5.10215e-05	0.236293	1	3	158378836	G	A		0.494405	0.351616	0.695178	0.370409	0.347432	17	170	0.855746	0.144254
rs77057724	5.35589e-05	0.239776	1	8	82713223	A	G		0.269308	0.142498	0.508968	0.395759	0.28379	276	56	0.893333	0.106667
rs3746951	6.07807e-05	0.260048	1	21	44846016	T	C		3.66952	1.9437	6.92771	0.753996	0.0856971	277	55	0.711409	0.288591
rs17684521	6.19596e-05	0.260048	1	17	67017930	C	T		0.378048	0.234865	0.608521	0.622623	0.337307	2	175	0.963443	0.0365566
rs2239795	6.4273e-05	0.261584	1	6	36260858	T	C		1.93846	1.40115	2.68182	0.0362538	0.3857	35	158	0.588235	0.411765
rs522837	7.19903e-05	0.274839	1	12	10148031	A	T		0.476297	0.330242	0.686947	0.304618	0.916377	98	148	0.881098	0.118902
rs112306922	7.24726e-05	0.274839	1	1	3751459	A	C		0.205231	0.0938709	0.448697	0.746459	0.199698	291	47	0.955556	0.0444444
rs7185434	7.46501e-05	0.274839	1	16	1910263	A	T		0.265988	0.138125	0.512215	0.429117	0.999835	224	97	0.962871	0.0371287
rs56204927	7.57155e-05	0.274839	1	12	248202	G	C		3.85526	1.97612	7.5213	0.128772	0.175757	308	51	0.34322	0.65678
rs2546097	9.10453e-05	0.321788	1	5	94728631	T	G		2.03015	1.42398	2.89435	0.316782	0.274914	98	139	0.295732	0.704268
rs41314912	9.91191e-05	0.327387	1	20	58576449	G	T		0.236311	0.114298	0.488574	0.438293	0.359049	8	174	0.979665	0.0203349
rs7723266	0.00010627	0.327387	1	5	150886725	A	G		0.524585	0.378555	0.726947	0.575199	0.312296	6	173	0.158333	0.841667
rs35258025	0.000106473	0.327387	1	1	224475770	A	G		0.295022	0.159123	0.546986	0.397364	0.236229	117	127	0.97411	0.02589
rs148946301	0.000107135	0.327387	1	11	124506681	G	A		0.207208	0.0934424	0.459484	0.198377	0.180121	228	73	0.962121	0.0378788
rs45575734	0.00010936	0.327387	1	19	39977187	G	C		0.329944	0.188139	0.578629	0.609726	0.19375	76	140	0.958571	0.0414286
rs11544777	0.000109735	0.327387	1	4	107246190	C	G		0.347891	0.203744	0.594019	0.40052	0.999905	69	153	0.962185	0.0378151
rs141342516	0.000111717	0.327387	1	1	1270251	T	C		0.167031	0.06738	0.414058	0.913521	0.0768844	310	50	0.956897	0.0431034
rs2276367	0.000114493	0.327387	1	18	47810731	C	T		0.467605	0.3178	0.688027	0.329125	0.343017	5	175	0.0688836	0.931116
rs7558210	0.000116355	0.327387	1	2	239103603	G	C		0.522839	0.375951	0.727118	0.0519371	0.320206	23	160	0.682382	0.317618
rs6841938	0.000118414	0.327387	1	4	36428048	A	G		0.249078	0.122736	0.505474	0.863357	0.184113	276	56	0.896667	0.103333
rs3780333	0.000127765	0.327387	1	9	37305852	G	A		0.23862	0.114634	0.496705	0.632402	0.999922	309	44	0.726496	0.273504
rs58736171	0.000127886	0.327387	1	1	245025693	T	C		0.289822	0.153787	0.546191	0.593103	0.945783	124	131	0.97351	0.0264901
rs17128213	0.000129332	0.327387	1	12	40844102	C	T		0.260783	0.131035	0.519003	0.892059	0.350074	19	164	0.987715	0.012285
rs1399812	0.000130133	0.327387	1	4	70944452	A	G		0.111706	0.0363457	0.343317	0.731553	0.180066	282	55	0.0381944	0.961806
rs11480109	0.000131462	0.327387	1	20	34239554	TC	T		0.237152	0.113417	0.495881	0.578981	0.115406	277	56	0.956376	0.0436242
rs2290303	0.000133678	0.327387	1	3	9870857	A	G		1.89679	1.36571	2.6344	0.910588	0.390084	6	173	0.477381	0.522619
rs34855944	0.000135178	0.327387	1	14	23856861	T	C		0.189252	0.0804998	0.444922	0.549061	0.361229	5	173	0.986936	0.0130641
rs6868503	0.000136507	0.327387	1	5	169496051	C	T		2.68676	1.61688	4.46457	0.248771	0.104943	230	77	0.517857	0.482143
rs152722	0.000146268	0.33275	1	5	150853412	C	G		0.545939	0.399459	0.746131	0.684455	0.31334	11	173	0.812048	0.187952
rs541922335	0.000149616	0.33275	1	19	6466368	A	ATG		0.180647	0.0745899	0.437503	0.425907	0.999877	227	86	0.974874	0.0251256
rs6122720	0.000149897	0.33275	1	20	47351095	A	G		0.498882	0.348234	0.714701	0.397348	0.342438	0	176	0.881455	0.118545
rs1046864	0.000151034	0.33275	1	11	36510547	A	G		0.297732	0.159101	0.557157	0.693135	0.154158	278	55	0.891892	0.108108
rs2286318	0.000151463	0.33275	1	7	72286028	T	C		0.280693	0.145475	0.541595	0.718953	0.185894	7	173	0.980907	0.0190931
rs79914633	0.000158148	0.33275	1	3	23312442	G	C		0.194162	0.0829599	0.454425	0.589952	0.119838	276	56	0.963333	0.0366667
rs76435632	0.000158148	0.33275	1	3	23632174	G	C		0.194162	0.0829599	0.454425	0.589952	0.119838	276	56	0.963333	0.0366667
rs13287211	0.000158563	0.33275	1	9	35107765	A	C		1.82353	1.33515	2.49056	0.533235	0.361825	13	169	0.59201	0.40799
rs312966	0.000181251	0.37451	1	2	21360583	G	A		1.83967	1.33703	2.53125	0.169266	0.192363	15	167	0.614355	0.385645
rs11244308	0.00019276	0.382245	1	9	133305911	A	G		0.321252	0.176846	0.583573	0.485109	0.0708038	279	56	0.840136	0.159864
rs1050262	0.000192941	0.382245	1	8	42026987	T	C		3.23819	1.74591	6.00597	0.823747	0.15678	282	56	0.5625	0.4375
rs143367578	0.000194278	0.382245	1	7	22982825	C	CAT		0.281529	0.144539	0.548353	0.656216	0.129464	278	55	0.875	0.125
rs1055689	0.00020361	0.382245	1	20	42805719	A	G		0.31818	0.173883	0.582222	0.45753	0.0642919	280	56	0.760274	0.239726
chr20:42805719	0.00020361	0.382245	1	20	42805719	A	G		0.31818	0.173883	0.582222	0.45753	0.0642919	280	56	0.760274	0.239726
rs33945538	0.000205853	0.382245	1	9	95872996	T	C		0.365098	0.214458	0.621553	0.242127	0.267348	185	93	0.925311	0.0746888
rs8076276	0.000207733	0.382245	1	17	30502955	A	G		0.540391	0.390371	0.748063	0.970633	0.3332	9	174	0.805755	0.194245
rs20541	0.000207763	0.382245	1	5	131995964	G	A		2.22204	1.45725	3.38819	0.980907	0.337131	8	174	0.125598	0.874402
rs202188978	0.000215972	0.382842	1	22	50960316	TG	T		0.381316	0.2288	0.635496	0.352191	0.304598	40	155	0.955959	0.0440415
rs2429464	0.000216627	0.382842	1	12	47182465	C	T		0.321875	0.176529	0.586895	0.370424	0.873912	91	145	0.979104	0.0208955
rs9606037	0.000216639	0.382842	1	22	19486816	G	A		0.212663	0.093635	0.482997	0.198404	0.999948	323	44	0.898058	0.101942
rs2291521	0.000220735	0.385013	1	10	17032281	T	C		0.56107	0.412906	0.7624	0.399054	0.318986	1	175	0.782353	0.217647
rs2765035	0.000228468	0.393393	1	1	1310074	G	C		0.231008	0.105969	0.503587	0.818084	0.206913	301	54	0.064	0.936
rs1893883	0.000237509	0.399006	1	4	100124716	G	C		0.220576	0.0985137	0.493877	0.0768229	0.178378	276	56	0.47	0.53
chr19:11979703	0.000241069	0.399006	1	19	11979703	G	A		0.228026	0.103577	0.502003	0.970653	0.335581	4	173	0.984597	0.0154028
rs5030486	0.000243556	0.399006	1	11	36509146	C	T		0.315753	0.170568	0.584518	0.858833	0.15871	277	56	0.88255	0.11745
chr9:37919743	0.000251754	0.399006	1	9	37919743	C	T		0.248452	0.117877	0.523666	0.0484811	0.348117	89	130	0.979228	0.0207715
rs6994605	0.000254851	0.399006	1	8	11405437	A	G		0.269563	0.133522	0.544214	0.511888	0.092054	212	78	0.0443925	0.955607
rs35393292	0.000260193	0.399006	1	2	239103574	A	G		0.553174	0.402587	0.760086	0.0764197	0.340511	7	170	0.683771	0.316229
rs146429396	0.000261791	0.399006	1	2	220087088	G	T		0.257082	0.123974	0.533103	0.674777	0.179158	26	165	0.985	0.015
rs61776912	0.000274349	0.399006	1	1	43613859	C	T		0.22949	0.103852	0.507124	0.546648	0.999966	231	70	0.964103	0.0358974
rs6989854	0.000275067	0.399006	1	8	26636925	C	T		1.83281	1.32237	2.54028	0.664101	0.3017	40	162	0.522021	0.477979
rs7442961	0.000276209	0.399006	1	5	70763088	G	A		1.82759	1.3205	2.5294	0.555201	0.363188	54	161	0.560484	0.439516
rs61868779	0.000278639	0.399006	1	11	1891587	T	C		0.268599	0.132199	0.545731	0.625328	0.150449	206	75	0.965909	0.0340909
rs9668037	0.000279117	0.399006	1	12	54955461	G	A		0.267992	0.131728	0.545209	0.621391	0.15288	311	47	0.26087	0.73913
rs143723885	0.000285524	0.399006	1	2	241389569	A	T		0.250811	0.118813	0.529457	0.103965	0.197955	289	53	0.919708	0.080292
rs138404339	0.000285548	0.399006	1	19	11979703	G	A		0.232497	0.105716	0.51132	0.958271	0.334008	2	175	0.98467	0.0153302
rs76113769	0.000288518	0.399006	1	19	56379267	T	C		0.345002	0.19407	0.613317	0.101471	0.893935	98	143	0.964939	0.035061
rs112533928	0.000289009	0.399006	1	1	1310181	G	A		0.221816	0.098261	0.500732	0.84357	0.138757	285	55	0.943262	0.0567376
rs2233488	0.000293649	0.399006	1	6	108487770	C	G		0.188222	0.0762163	0.464827	0.945157	0.0663937	277	56	0.956376	0.0436242
rs6060536	0.000294236	0.399006	1	20	34236987	C	T		0.258574	0.124329	0.537773	0.615154	0.113843	276	56	0.953333	0.0466667
rs2281784	0.000295176	0.399006	1	9	37919743	C	T		0.252693	0.119977	0.532219	0.0613448	0.345777	88	131	0.97929	0.0207101
rs78592202	0.000299231	0.399006	1	1	35229142	A	G		0.210003	0.0901264	0.489328	0.191919	0.189352	276	56	0.94	0.06
rs1646372	0.000304712	0.399006	1	7	137237356	C	T		0.32462	0.176271	0.59782	0.598751	0.137626	89	146	0.974777	0.0252226
rs555853	0.000309951	0.399006	1	11	66040049	C	G		3.02708	1.65819	5.52602	0.824935	0.0870534	264	62	0.540123	0.459877
rs12035825	0.000313923	0.399006	1	1	205499495	A	G		0.502251	0.345343	0.730449	0.569706	0.309655	51	163	0.894667	0.105333
rs74489085	0.000314677	0.399006	1	3	51467041	C	CT		0.24353	0.112938	0.525128	0.67043	0.999879	267	77	0.968553	0.0314465
rs55920001	0.000316761	0.399006	1	5	14316642	A	G		0.349063	0.196846	0.618985	0.879135	0.999936	138	128	0.963542	0.0364583
rs79077032	0.000320161	0.399006	1	1	204957768	C	G		0.264702	0.128336	0.545967	0.109358	0.32785	6	175	0.986905	0.0130952
rs11980487	0.000320552	0.399006	1	7	6545619	C	T		0.368555	0.213977	0.634802	0.519646	0.999983	258	63	0.232143	0.767857
rs2575368	0.000320921	0.399006	1	16	1817397	G	T		0.304647	0.159436	0.582113	0.0124874	0.226665	235	76	0.0575916	0.942408
rs3752230	0.000322286	0.399006	1	19	1043575	G	A		0.262213	0.126433	0.543813	0.772991	0.353766	63	153	0.980716	0.0192837
chr11:62397477	0.000325303	0.399006	1	11	62397477	A	G		0.299857	0.15548	0.578301	0.0738859	0.277628	22	170	0.985149	0.0148515
rs4752470	0.000326727	0.399006	1	10	122643699	C	G		3.17222	1.68998	5.95448	0.553789	0.331805	280	53	0.636986	0.363014
rs3311	0.000328859	0.399006	1	2	39963561	A	T		0.258557	0.123586	0.540933	0.387582	0.169888	276	56	0.963333	0.0366667
rs6121023	0.000329767	0.399006	1	20	34256640	C	A		0.261411	0.125682	0.543717	0.616325	0.116563	277	56	0.95302	0.0469799
rs2769982	0.00033604	0.399867	1	20	48524827	G	A		0.523308	0.36731	0.745558	0.593079	0.331875	13	171	0.585956	0.414044
rs4999077	0.000336924	0.399867	1	17	31318829	T	C		0.419487	0.260892	0.674491	0.19476	0.0707661	216	79	0.814286	0.185714
rs58165915	0.00033941	0.399867	1	19	50476478	G	A		2.95583	1.63389	5.34729	0.098285	0.0471386	279	56	0.663265	0.336735
rs10823396	0.000347914	0.403931	1	10	71243323	G	C		3.10758	1.6695	5.7844	0.0482166	0.161139	300	54	0.535714	0.464286
rs34198502	0.000349455	0.403931	1	19	9641821	A	G		2.23815	1.43912	3.48081	0.627321	0.365232	63	154	0.865014	0.134986
rs17664241	0.000351883	0.403931	1	6	52387719	C	T		4.04793	1.88022	8.71483	0.475555	0.164128	276	56	0.776667	0.223333
rs12146551	0.000357089	0.406433	1	11	20099449	T	C		2.43377	1.4935	3.96603	0.452508	0.36467	198	92	0.510965	0.489035
rs79463127	0.00036228	0.407478	1	5	43493867	T	G		0.222198	0.0972087	0.507895	0.993771	0.191198	251	65	0.971429	0.0285714
rs1052656	0.000364074	0.407478	1	9	34087360	C	T		0.284954	0.142892	0.568253	0.191765	0.101994	276	56	0.313333	0.686667
rs10484326	0.000374158	0.413324	1	6	7558318	C	T		1.78287	1.29651	2.45169	0.127952	0.392334	2	176	0.766509	0.233491
rs411697	0.000375452	0.413324	1	21	30714598	A	G		1.99473	1.36343	2.91833	0.281873	0.999956	142	120	0.596831	0.403169
rs41285826	0.000386604	0.415696	1	1	1257371	G	C		0.294346	0.149808	0.578336	0.697287	0.0655198	174	83	0.958333	0.0416667
rs2063819	0.000388432	0.415696	1	4	70947318	T	C		0.136341	0.0453482	0.409916	0.746622	0.159086	278	56	0.0405405	0.959459
rs149838766	0.000389183	0.415696	1	17	30470028	GC	G		0.558305	0.404588	0.770425	0.696509	0.375993	10	171	0.794471	0.205529
rs3087582	0.000391758	0.415696	1	19	51009391	T	C		0.361379	0.205878	0.634333	0.604882	0.816741	160	104	0.953008	0.0469925
rs10954214	0.000393083	0.415696	1	7	128589633	T	C		2.91015	1.61214	5.25325	0.391265	0.114261	277	55	0.318792	0.681208
rs6590110	0.000405688	0.416215	1	11	124805984	G	A		0.267647	0.128913	0.555681	0.966842	0.112689	245	67	0.941989	0.058011
rs1129062	0.000410721	0.416215	1	16	30035998	G	A		0.267476	0.128699	0.555898	0.289007	0.167483	303	52	0.926829	0.0731707
rs1048101	0.000412839	0.416215	1	8	26628028	G	A		1.76577	1.28794	2.42087	0.996275	0.321322	2	175	0.536557	0.463443
rs111531476	0.000414661	0.416215	1	17	33458468	C	G		0.215469	0.0919006	0.505184	0.612354	0.113671	276	56	0.966667	0.0333333
rs1035411	0.000419908	0.416215	1	5	179729519	G	A		1.75352	1.28345	2.39576	0.57548	0.292838	1	176	0.427059	0.572941
rs7097295	0.000427064	0.416215	1	10	5204928	T	C		1.75002	1.2818	2.38927	0.614345	0.333079	3	175	0.630024	0.369976
rs117266155	0.000428666	0.416215	1	11	62397477	A	G		0.307484	0.159508	0.592739	0.0646061	0.286082	9	174	0.984412	0.0155875
rs149338747	0.000434348	0.416215	1	7	135095260	T	C		0.407197	0.246851	0.671698	0.741058	0.30763	7	176	0.963007	0.0369928
rs2710673	0.000436356	0.416215	1	2	17845296	G	A		3.8507	1.81649	8.16292	0.827156	0.134504	276	56	0.163333	0.836667
rs17302040	0.000438005	0.416215	1	1	180856698	C	G		0.270573	0.130564	0.560722	0.561479	0.188429	276	56	0.943333	0.0566667
rs200865154	0.000441355	0.416215	1	5	96427852	A	AC		0.240315	0.108495	0.532295	0.947089	0.126576	276	56	0.966667	0.0333333
rs1709273	0.000443036	0.416215	1	4	71020205	G	C		0.243832	0.110954	0.535848	0.713493	0.942474	55	161	0.0188679	0.981132
rs150842621	0.000443768	0.416215	1	4	144446554	T	C		0.34757	0.192731	0.626806	0.501087	0.28792	2	175	0.971698	0.0283019
rs2289591	0.00044445	0.416215	1	17	8048010	A	C		3.05264	1.63758	5.69047	0.878584	0.129951	280	54	0.756849	0.243151
rs1046919	0.000444898	0.416215	1	20	3667825	G	A		0.355931	0.199981	0.633497	0.625296	0.138557	276	56	0.8	0.2
chr20:3667825	0.000444898	0.416215	1	20	3667825	G	A		0.355931	0.199981	0.633497	0.625296	0.138557	276	56	0.8	0.2
rs165358	0.000459262	0.416215	1	5	150859151	G	C		0.507033	0.346755	0.741396	0.917287	0.327987	124	117	0.791391	0.208609
rs169216	0.000459413	0.416215	1	1	77555481	T	C		2.89956	1.59838	5.25998	0.105992	0.139235	276	56	0.35	0.65
rs1064960	0.000459724	0.416215	1	8	23287191	G	A		0.323383	0.171954	0.608164	0.424335	0.21135	276	56	0.693333	0.306667
rs7842651	0.000459724	0.416215	1	8	23288895	A	G		0.323383	0.171954	0.608164	0.424335	0.21135	276	56	0.693333	0.306667
rs10907179	0.000460587	0.416215	1	1	1254841	G	C		0.491293	0.330086	0.73123	0.534908	0.294849	29	171	0.0743073	0.925693
rs144773103	0.000461752	0.416215	1	8	95470706	A	AATTTTCTGT		0.315562	0.165477	0.60177	0.42057	0.999939	169	117	0.966926	0.0330739
rs60498108	0.000475981	0.42447	1	18	28906461	A	G		0.332258	0.179077	0.616468	0.0875575	0.99982	293	55	0.894737	0.105263
rs3763676	0.000479203	0.42447	1	10	5136499	G	A		1.91673	1.33037	2.76152	0.243627	0.288099	96	135	0.60303	0.39697
rs1794444	0.000480391	0.42447	1	4	3517732	C	G		3.18074	1.66123	6.09014	0.0173072	0.0851611	278	56	0.716216	0.283784
rs866396150	0.00048668	0.427216	1	17	65119963	G	C		0.246406	0.112152	0.54137	0.580243	0.351507	244	77	0.972527	0.0274725
chr17:02750945	0.000492364	0.429399	1	17	27050945	C	T		0.241094	0.108322	0.536608	0.861064	0.999905	179	95	0.977733	0.0222672
rs6066804	0.000496808	0.43048	1	20	47262322	A	G		0.35568	0.198789	0.636395	0.140484	0.134139	245	71	0.89779	0.10221
rs7772351	0.000501963	0.431313	1	6	88361017	A	G		3.39628	1.70574	6.76228	0.781968	0.0767468	304	50	0.618852	0.381148
rs56321207	0.000507367	0.431313	1	3	158384733	A	C		0.453268	0.290159	0.708068	0.651493	0.99994	225	87	0.838308	0.161692
rs111338943	0.000507913	0.431313	1	8	11841878	G	A		0.530482	0.371064	0.75839	0.650616	0.385829	1	176	0.904706	0.0952941
rs41301983	0.000510616	0.431313	1	1	9428520	A	G		0.296848	0.149639	0.588876	0.665843	0.221413	276	56	0.896667	0.103333
rs698617	0.000521241	0.43562	1	18	47788256	T	C		0.323907	0.17134	0.612326	0.716934	0.999961	248	64	0.0702247	0.929775
chr1:9428520	0.000530048	0.43562	1	1	9428520	A	G		0.297894	0.150167	0.590947	0.667772	0.221436	277	56	0.895973	0.104027
rs276590	0.000532488	0.43562	1	5	70834833	A	G		1.73605	1.2706	2.37199	0.496081	0.370879	7	174	0.547733	0.452267
rs17462776	0.000532905	0.43562	1	4	44707538	G	A		0.321296	0.168997	0.610846	0.773619	0.0954733	276	56	0.906667	0.0933333
rs637186	0.000541213	0.43562	1	11	60892606	G	A		0.447509	0.283768	0.705731	0.0262203	0.365341	100	122	0.0966258	0.903374
rs10500299	0.000545295	0.43562	1	19	48722180	T	C		0.585473	0.432226	0.793054	0.896783	0.297336	1	175	0.749412	0.250588
rs2231924	0.00054559	0.43562	1	3	73111368	C	T		1.8648	1.30981	2.65494	0.677676	0.32617	32	160	0.478426	0.521574
rs8455	0.000547989	0.43562	1	3	158388780	C	T		1.75602	1.27602	2.41659	0.707571	0.194708	18	171	0.465686	0.534314
rs1045154	0.00054815	0.43562	1	10	122668604	A	G		2.93925	1.59476	5.41726	0.659766	0.247406	277	56	0.624161	0.375839
rs1045170	0.00054815	0.43562	1	10	122668782	T	G		2.93925	1.59476	5.41726	0.659766	0.247406	277	56	0.624161	0.375839
rs145411339	0.000576479	0.455439	1	19	1782290	T	C		0.296473	0.148375	0.592395	0.172971	0.475094	109	122	0.973186	0.0268139
rs2233796	0.000586728	0.459096	1	19	10131401	C	T		0.251112	0.114211	0.552114	0.497754	0.251887	94	124	0.981928	0.0180723
rs624191	0.000587945	0.459096	1	15	40092835	G	A		0.328578	0.174184	0.619824	0.267638	0.167575	277	55	0.332215	0.667785
rs1045179	0.000594908	0.461848	1	10	122668801	C	A		2.92342	1.58481	5.39269	0.647236	0.242832	276	56	0.626667	0.373333
rs200792409	0.000603334	0.465697	1	5	94782516	CT	C		0.36118	0.20184	0.646309	0.293008	0.999957	306	58	0.795833	0.204167
rs75767916	0.000617407	0.468483	1	11	36485847	G	A		0.337539	0.181266	0.628539	0.748401	0.159077	276	56	0.89	0.11
rs7127484	0.000617407	0.468483	1	11	36485919	A	C		0.337539	0.181266	0.628539	0.748401	0.159077	276	56	0.89	0.11
rs5030482	0.000617407	0.468483	1	11	36510026	C	T		0.337539	0.181266	0.628539	0.748401	0.159077	276	56	0.89	0.11
rs3737818	0.000625093	0.46961	1	1	40776054	A	T		0.279945	0.134971	0.580636	0.575886	0.32291	29	162	0.981108	0.0188917
rs113267381	0.000632491	0.46961	1	19	15550532	A	G		0.248786	0.112023	0.552518	0.596126	0.222514	171	91	0.976471	0.0235294
rs116961986	0.000637557	0.46961	1	22	47857356	A	G		0.282382	0.136668	0.583454	0.582451	0.36347	22	167	0.987624	0.0123762
chr22:47857356	0.000637557	0.46961	1	22	47857356	A	G		0.282382	0.136668	0.583454	0.582451	0.36347	22	167	0.987624	0.0123762
rs384732	0.000650436	0.46961	1	5	70805180	C	T		1.71403	1.25747	2.33635	0.250528	0.3699	8	173	0.574163	0.425837
rs17426738	0.000652421	0.46961	1	20	34237934	A	G		0.268208	0.125852	0.571585	0.7576	0.126614	276	56	0.96	0.04
rs10847164	0.000656337	0.46961	1	12	126950302	A	G		0.4559	0.29016	0.716312	0.751321	0.356791	5	171	0.942993	0.0570071
rs116930926	0.000660289	0.46961	1	11	78189653	C	T		0.401521	0.237485	0.678863	0.583703	0.34167	2	175	0.971698	0.0283019
rs7411534	0.000661653	0.46961	1	1	150447269	A	G		2.73387	1.53237	4.87747	0.699266	0.201057	277	55	0.416107	0.583893
rs76293597	0.000665046	0.46961	1	14	96944878	A	G		0.414632	0.249744	0.688386	0.885668	0.349623	65	155	0.958449	0.0415512
rs55923022	0.00066613	0.46961	1	12	248155	T	C		0.298669	0.148915	0.599021	0.383081	0.118509	309	46	0.84188	0.15812
rs7633840	0.000668766	0.46961	1	3	48719638	C	T		0.521796	0.358716	0.759016	0.0403013	0.260959	59	141	0.356948	0.643052
rs62194831	0.000669822	0.46961	1	2	209032987	A	G		0.554332	0.394579	0.778762	0.485536	0.362015	36	165	0.870513	0.129487
rs3087123	0.000671426	0.46961	1	22	23089941	A	ACT		2.51564	1.47828	4.28093	0.880429	0.180192	250	64	0.386364	0.613636
rs73028934	0.000676186	0.46961	1	3	158373550	C	T		0.555274	0.395535	0.779524	0.698774	0.939218	50	157	0.835106	0.164894
rs774198297	0.00067839	0.46961	1	17	27050945	C	T		0.251395	0.11337	0.557459	0.874008	0.999905	172	99	0.978346	0.0216535
rs74447078	0.00068246	0.46961	1	11	64597595	T	C		0.251268	0.113237	0.557554	0.72128	0.245086	87	131	0.983776	0.0162242
rs4620964	0.000683973	0.46961	1	16	71466088	G	A		0.347538	0.188839	0.639608	0.168782	0.0692953	276	56	0.226667	0.773333
rs6782002	0.000691225	0.46961	1	3	118624631	A	G		0.534137	0.37182	0.767312	0.29847	0.999932	145	124	0.768683	0.231317
rs2074785	0.000694077	0.46961	1	7	29111634	A	C		0.550066	0.389419	0.776984	0.546366	0.341094	40	162	0.829016	0.170984
rs17006779	0.000696807	0.46961	1	2	122489831	A	T		0.317519	0.1636	0.616249	0.734692	0.319368	55	147	0.978437	0.0215633
rs118056264	0.000698634	0.46961	1	16	31927308	A	G		0.257914	0.117821	0.56458	0.0390175	0.292084	3	176	0.98818	0.0118203
rs3830702	0.000714824	0.46961	1	8	145999616	C	CTTT		0.451937	0.285295	0.715916	0.68947	0.368787	5	171	0.952494	0.0475059
rs3764732	0.000715879	0.46961	1	20	33891004	A	G		0.269089	0.125789	0.575636	0.15683	0.192038	276	56	0.95	0.05
rs149343680	0.000722771	0.46961	1	2	232646521	A	C		0.262043	0.120555	0.56959	0.617171	0.366334	24	165	0.982587	0.0174129
rs12894405	0.000726848	0.46961	1	14	22102374	C	T		2.08145	1.36055	3.18433	0.091534	0.15791	133	131	0.843003	0.156997
rs815890	0.000737276	0.46961	1	12	96992494	T	C		0.259213	0.118354	0.567716	0.923573	0.191807	292	51	0.376866	0.623134
rs1104891	0.000738794	0.46961	1	5	72470655	A	G		2.81984	1.54435	5.14874	0.676328	0.0766065	277	56	0.557047	0.442953
rs4327369	0.000740368	0.46961	1	3	10370486	C	G		1.79794	1.27874	2.52793	0.262873	0.260828	57	149	0.728997	0.271003
chr3:10370486	0.000740368	0.46961	1	3	10370486	C	G		1.79794	1.27874	2.52793	0.262873	0.260828	57	149	0.728997	0.271003
rs34847428	0.000742813	0.46961	1	10	91098877	A	G		0.321165	0.166006	0.621345	0.414215	0.326834	2	175	0.982311	0.0176887
rs17188371	0.000744469	0.46961	1	3	36588168	C	T		0.346109	0.186825	0.641198	0.235625	0.210444	276	56	0.86	0.14
rs2176995	0.000744469	0.46961	1	3	36588887	T	A		0.346109	0.186825	0.641198	0.235625	0.210444	276	56	0.86	0.14
rs138966427	0.000744469	0.46961	1	3	36589505	GTCC	G		0.346109	0.186825	0.641198	0.235625	0.210444	276	56	0.86	0.14
rs12104726	0.000745922	0.46961	1	2	197705613	T	C		0.3564	0.195664	0.649177	0.952076	0.118752	277	56	0.815436	0.184564
rs1043675	0.000746887	0.46961	1	14	23456315	C	T		2.64551	1.50283	4.65702	0.41212	0.191947	271	60	0.564516	0.435484
rs773269092	0.000748265	0.46961	1	2	62110571	GAAAAAAT	G		0.232224	0.0993715	0.542692	0.324509	0.21793	290	58	0.963235	0.0367647
rs6881	0.000754235	0.471155	1	10	121589402	G	T		0.284407	0.136857	0.591033	0.242703	0.236186	276	56	0.53	0.47
rs796626118	0.00076368	0.474846	1	3	40557251	T	TTTC		0.236347	0.102032	0.54747	0.536721	0.0949648	148	127	0.976619	0.0233813
rs41284112	0.000771111	0.477257	1	10	90703465	T	C		0.286765	0.138474	0.593861	0.787696	0.158383	220	79	0.968447	0.0315534
rs2293459	0.000775202	0.477588	1	7	141645240	C	A		0.364905	0.202723	0.656835	0.864779	0.150353	116	136	0.964516	0.0354839
rs3737973	0.000778829	0.477632	1	1	203741368	A	C		1.99925	1.33467	2.99473	0.182249	0.809969	164	108	0.383588	0.616412
rs463856	0.000783224	0.478144	1	21	42803858	G	A		2.4432	1.45065	4.11486	0.11994	0.185556	268	63	0.474684	0.525316
rs76419146	0.000787565	0.478619	1	20	62843304	C	G		0.502503	0.336246	0.750966	0.097798	0.324363	11	171	0.913253	0.086747
rs8039765	0.000801454	0.484865	1	15	42957373	A	C		3.47228	1.67702	7.18941	0.708927	0.833844	300	52	0.845238	0.154762
rs148133956	0.000812463	0.486957	1	4	41648767	A	G		0.322036	0.165909	0.625086	0.166069	0.344064	1	175	0.978824	0.0211765
rs72837262	0.000819746	0.486957	1	6	17781563	C	T		0.303775	0.151166	0.61045	0.188888	0.391005	9	171	0.984412	0.0155875
rs3791211	0.00082563	0.486957	1	2	99778735	G	A		0.383457	0.218641	0.672515	0.798738	0.350759	1	175	0.974118	0.0258824
rs3010922	0.00082954	0.486957	1	1	12822126	T	C		0.24496	0.107375	0.558842	0.297367	0.937012	310	44	0.400862	0.599138
rs9957861	0.000836258	0.486957	1	18	13387626	C	T		0.352494	0.191185	0.649905	0.17005	0.999849	161	113	0.943396	0.0566038
rs2228359	0.000837477	0.486957	1	1	175324651	G	A		1.69633	1.24404	2.31305	0.890792	0.307287	10	172	0.347356	0.652644
rs116035324	0.000846437	0.486957	1	5	36257225	C	G		0.40541	0.238563	0.688945	0.330514	0.121643	88	150	0.960059	0.0399408
rs4807505	0.000846729	0.486957	1	19	3750869	A	G		0.355637	0.193775	0.652704	0.68642	0.130495	279	56	0.863946	0.136054
rs73840344	0.00084883	0.486957	1	3	75716307	A	G		3.67318	1.71043	7.88822	0.0352642	0.196758	307	44	0.773109	0.226891
rs7969098	0.000850934	0.486957	1	12	109330916	T	A		0.395598	0.229409	0.682179	0.978351	0.3792	7	170	0.97136	0.0286396
rs2162842	0.0008529	0.486957	1	5	112892000	A	G		0.377004	0.212505	0.668842	0.576121	0.0967088	273	58	0.830065	0.169935
chr19:1057137	0.000859839	0.486957	1	19	1057137	A	G		0.284452	0.135806	0.595798	0.831509	0.304384	109	118	0.977918	0.022082
rs3817991	0.000860371	0.486957	1	20	47296365	C	G		0.472499	0.304025	0.73433	0.970924	0.159055	170	104	0.859375	0.140625
rs430554	0.000865308	0.486957	1	21	44837555	A	G		0.37369	0.209401	0.666876	0.00143566	0.0824433	293	58	0.157895	0.842105
rs307349	0.000866439	0.486957	1	1	1262966	T	C		0.400759	0.233988	0.686391	0.886566	0.235343	142	103	0.0669014	0.933099
rs3824934	0.000867376	0.486957	1	11	101454488	C	G		0.257127	0.115614	0.571855	0.219042	0.0557812	302	49	0.927419	0.0725806
rs227933	0.000880148	0.486957	1	7	23624570	C	G		3.50054	1.67306	7.32417	0.991144	0.140185	307	49	0.5	0.5
rs77984282	0.000883502	0.486957	1	1	25098335	C	CA		0.37301	0.208584	0.667051	0.440574	0.406221	8	170	0.971292	0.0287081
rs116095010	0.0008847	0.486957	1	19	1528365	T	C		0.291232	0.140738	0.60265	0.14338	0.166213	225	71	0.952736	0.0472637
rs7929528	0.000886249	0.486957	1	11	101863694	A	T		0.218958	0.0894237	0.53613	0.312675	0.156392	249	65	0.968927	0.0310734
rs17017752	0.000887042	0.486957	1	2	3660869	A	G		0.269668	0.124518	0.584016	0.0619187	0.0876823	241	72	0.956757	0.0432432
rs17465826	0.000893532	0.486957	1	1	38423521	G	T		0.238648	0.102482	0.555739	0.941206	0.237372	277	56	0.949664	0.0503356
rs6493537	0.00089593	0.486957	1	15	52446200	A	G		0.495895	0.327819	0.750145	0.130961	0.372438	3	175	0.940898	0.0591017
rs13071874	0.000900337	0.486957	1	3	108273272	C	T		0.288116	0.138203	0.600643	0.034031	0.168229	65	149	0.98338	0.0166205
rs1671151	0.000901174	0.486957	1	19	55525894	A	G		0.570832	0.409968	0.794817	0.798089	0.315826	17	172	0.134474	0.865526
rs77534020	0.000902083	0.486957	1	14	77951143	C	T		0.387884	0.221743	0.678509	0.0891063	0.235532	13	171	0.966102	0.0338983
rs72701630	0.000902806	0.486957	1	4	166262864	A	G		0.386127	0.220139	0.677274	0.951856	0.999954	151	119	0.947273	0.0527273
rs12667381	0.000912887	0.490195	1	7	5541009	A	C		2.13901	1.36471	3.35263	0.420939	0.321277	69	140	0.866947	0.133053
rs10825114	0.00091611	0.490195	1	10	55582905	T	G		0.485397	0.3166	0.74419	0.779003	0.314219	1	175	0.941176	0.0588235
rs4147916	0.000928953	0.491946	1	19	1057137	A	G		0.287086	0.137151	0.600931	0.817149	0.299705	107	120	0.978056	0.0219436
rs1018386	0.000930941	0.491946	1	1	12823667	A	G		0.319908	0.162925	0.62815	0.179382	0.251809	276	56	0.323333	0.676667
chr1:12823667	0.000930941	0.491946	1	1	12823667	A	G		0.319908	0.162925	0.62815	0.179382	0.251809	276	56	0.323333	0.676667
rs2412482	0.000934034	0.491946	1	15	40494952	T	A		1.71639	1.24646	2.36348	0.655539	0.367202	6	174	0.358333	0.641667
rs2076370	0.0009449	0.494723	1	22	38463968	G	A		2.67611	1.49311	4.7964	0.278096	0.121181	275	56	0.403974	0.596026
rs9628315	0.000951078	0.494723	1	22	50480108	T	C		1.69413	1.23925	2.31599	0.556675	0.334666	13	170	0.608959	0.391041
rs149907187	0.000957781	0.494723	1	19	52587928	T	C		0.291004	0.139877	0.60541	0.967246	0.151043	86	147	0.982353	0.0176471
rs1063224	0.000981989	0.494723	1	10	121588038	C	A		0.29156	0.140086	0.606824	0.229337	0.229741	277	56	0.526846	0.473154
rs997547	0.000982283	0.494723	1	2	96859034	G	A		0.584855	0.425114	0.804622	0.153378	0.417606	4	172	0.836493	0.163507
rs35581121	0.000985332	0.494723	1	15	52446260	T	C		0.493353	0.324057	0.751094	0.12366	0.18128	9	173	0.944844	0.0551559
rs35760495	0.000993056	0.494723	1	17	10444088	A	G		0.457389	0.287117	0.728638	0.223433	0.287263	105	132	0.94081	0.05919
rs116496443	0.00100037	0.494723	1	16	19126470	T	C		0.314536	0.157926	0.62645	0.959469	0.307698	36	164	0.983333	0.0166667
rs113487550	0.00100544	0.494723	1	17	42984699	T	C		0.373736	0.207897	0.671861	0.322829	0.275013	61	153	0.967123	0.0328767
rs73010797	0.00100609	0.494723	1	19	17892495	T	C		0.489882	0.320186	0.749516	0.545753	0.296807	44	154	0.933246	0.0667539
rs9402696	0.00100864	0.494723	1	6	135524553	T	C		1.76815	1.25886	2.48348	0.72158	0.377485	35	155	0.644501	0.355499
rs3735924	0.00100895	0.494723	1	8	413193	C	T		1.9019	1.29648	2.79002	0.0101755	0.344026	3	174	0.855792	0.144208
rs11770589	0.00101414	0.494723	1	7	128589488	A	G		2.64438	1.48071	4.72256	0.791087	0.115147	276	56	0.45	0.55
rs10954213	0.00101638	0.494723	1	7	128589427	A	G		2.64177	1.47995	4.71565	0.789313	0.110581	277	55	0.348993	0.651007
rs1822403	0.00101879	0.494723	1	17	33768199	A	G		1.67724	1.23198	2.28342	0.804777	0.341687	1	175	0.585882	0.414118
rs12416761	0.00101895	0.494723	1	11	68200945	A	G		0.381749	0.214916	0.67809	0.706138	0.999932	240	66	0.897849	0.102151
rs2285321	0.00102385	0.494723	1	6	30637998	G	A		0.300062	0.146281	0.615508	0.105552	0.179384	276	56	0.956667	0.0433333
rs16897791	0.00102385	0.494723	1	6	30644359	T	G		0.300062	0.146281	0.615508	0.105552	0.179384	276	56	0.953333	0.0466667
rs1789043	0.00102641	0.494723	1	18	28719674	G	A		2.02096	1.32785	3.07586	0.618217	0.141954	101	141	0.150769	0.849231
rs1076299	0.00102765	0.494723	1	22	30767781	T	C		0.551683	0.386785	0.786881	0.32394	0.262353	92	134	0.715569	0.284431
rs745427146	0.0010321	0.494723	1	16	2049890	CCTT	C		3.37796	1.63273	6.98867	0.646522	0.199615	272	62	0.857143	0.142857
rs118188918	0.00103814	0.494723	1	9	32448850	C	G		0.296518	0.143408	0.613097	0.441134	0.889866	73	153	0.981586	0.0184136
rs1270561	0.00104356	0.494723	1	10	50916931	T	C		0.31381	0.156951	0.627437	0.9393	0.199149	276	56	0.08	0.92
rs11132173	0.0010481	0.494723	1	4	184201909	A	G		0.554081	0.389241	0.788729	0.30718	0.3723	13	170	0.567797	0.432203
rs57521726	0.00105141	0.494723	1	5	59984897	T	A		2.82382	1.51755	5.25449	0.287014	0.100669	278	55	0.425676	0.574324
rs12176610	0.00105249	0.494723	1	7	23768907	G	A		1.88399	1.28976	2.752	0.80526	0.999939	155	118	0.677122	0.322878
rs3814155	0.00105307	0.494723	1	10	97072318	A	C		0.321682	0.163202	0.634056	0.00135838	0.0885414	276	56	0.92	0.08
rs11188272	0.00105307	0.494723	1	10	97074287	C	G		0.321682	0.163202	0.634056	0.00135838	0.0885414	276	56	0.92	0.08
chr10:97074287	0.00105307	0.494723	1	10	97074287	C	G		0.321682	0.163202	0.634056	0.00135838	0.0885414	276	56	0.92	0.08
rs112423548	0.00105438	0.494723	1	2	242572262	A	G		0.319244	0.161218	0.632168	0.713795	0.0773363	289	62	0.934307	0.0656934
rs113873219	0.00105851	0.494723	1	18	33767568	A	C		0.27642	0.128032	0.596788	0.333672	0.104038	302	50	0.907258	0.0927419
rs3818978	0.00106	0.494723	1	1	150266338	A	T		2.55366	1.45688	4.47612	0.778272	0.200978	270	58	0.573718	0.426282
rs41313973	0.00106086	0.494723	1	9	16431243	G	C		4.62587	1.84911	11.5724	0.838201	0.184609	283	62	0.898601	0.101399
rs998243	0.00107109	0.496527	1	5	72470853	C	T		2.74372	1.49865	5.02316	0.647981	0.0739671	280	56	0.582192	0.417808
rs73725437	0.00107213	0.496527	1	7	135327853	A	G		0.556125	0.39127	0.790441	0.578155	0.346351	14	172	0.881068	0.118932

## Sheet: Supplementary Table 4. Additive
rs ID	P-value	BH-adjusted P-value	Bonferroni	chrom	pos	alt	ref	Symbol	HR	Lower_95%_CI_HR	Upper_95%_CI_HR	Schoenfeld's SNP P-value	Schoenfeld's Global P-value	Missing Cases	Number of progression events	Reference Allele Freq	Alternative Allele Freq
rs2304588	7.36449e-07	0.0564486	0.0679352	2	20101717	G	A	TTC32	6.58702	3.12338	13.8916	0.556887	0.120263	119	37	0.915309	0.0846906
rs2293671	1.43385e-06	0.0564486	0.132268	2	20137864	C	T	WDR35	4.97119	2.58983	9.5422	0.252467	0.0943047	81	46	0.924638	0.0753623
rs139689179	2.16729e-06	0.0564486	0.199926	12	122818480	C	G	CLIP1	33.4979	7.83527	143.213	0.431874	0.304253	77	32	0.982808	0.017192
rs149301745	3.44596e-06	0.0564486	0.317879	15	45697481	A	ACTT	SPATA5L1	6.03926	2.82653	12.9037	0.615796	0.171872	101	50	0.964615	0.0353846
rs56127964	3.87955e-06	0.0564486	0.357877	9	32407466	G	A	ACO1	7.51279	3.19208	17.6819	0.813332	0.270225	78	51	0.982759	0.0172414
rs1800502	4.64869e-06	0.0564486	0.428828	7	117175505	G	A	CFTR	6.22666	2.84685	13.619	0.464982	0.223118	32	53	0.959391	0.0406091
rs1060742	4.88098e-06	0.0564486	0.450255	2	20189015	C	T	WDR35	4.04522	2.22142	7.36638	0.813691	0.176687	4	53	0.921801	0.0781991
rs72860063	4.97676e-06	0.0564486	0.459091	6	39353314	G	A	KIF6	11.1872	3.96763	31.5433	0.122619	0.261507	90	50	0.982143	0.0178571
rs7563410	6.45992e-06	0.0564486	0.595908	2	20096936	A	C	TTC32	3.97216	2.18144	7.23284	0.697018	0.999999	41	52	0.918182	0.0818182
rs28502265	6.4754e-06	0.0564486	0.597336	2	20130145	G	T	WDR35	3.98295	2.18464	7.26155	0.853789	0.178172	0	53	0.920188	0.0798122
rs769479742	7.22711e-06	0.0564486	0.666679	7	31867930	G	T	PDE1C	7.39826	3.08657	17.733	0.394259	0.279931	192	34	0.970085	0.0299145
rs76774695	7.96174e-06	0.0564486	0.734447	15	72545724	T	C	PARP6	10.5442	3.75034	29.6452	0.68729	0.216255	35	51	0.985934	0.0140665
rs148915854	8.40693e-06	0.0564486	0.775514	4	17638302	TA	T	FAM184B	5.19416	2.51591	10.7235	0.971371	0.213026	59	37	0.93188	0.0681199
rs114314465	9.73711e-06	0.0564486	0.898219	2	74542048	C	A	SLC4A5	10.6955	3.74217	30.5688	0.835483	0.12976	68	52	0.98324	0.0167598
rs3732783	9.77099e-06	0.0564486	0.901344	3	113890789	C	T	DRD3	13.3392	4.23116	42.0536	0.344314	0.098811	241	19	0.913514	0.0864865
rs117149407	9.79086e-06	0.0564486	0.903178	8	72111658	A	G	EYA1	14.2433	4.388	46.2336	0.339326	0.107148	165	30	0.97318	0.0268199
rs12194408	1.13875e-05	0.0594151	1	6	36839598	G	C	PPIL1	7.14767	2.96979	17.203	0.927835	0.25095	1	53	0.98	0.02
rs1790557	1.15975e-05	0.0594151	1	11	78443235	T	C	TENM4	7.98158	d	20.1973	0.525461	0.165511	164	20	0.25	0.75
rs35034822	1.26859e-05	0.0594151	1	2	95944632	G	T	PROM2	14.7675	4.40882	49.4645	0.662634	0.391291	104	34	0.975155	0.0248447
rs147203128	1.28817e-05	0.0594151	1	19	48982289	A	G	CYTH2	12.9454	4.09661	40.9081	0.547771	0.917032	184	38	0.979339	0.0206612
chr2:95944632	1.42351e-05	0.0623387	1	2	95944632	G	T	PROM2	14.4751	4.33016	48.3881	0.657587	0.383395	105	34	0.975078	0.0249221
rs200619224	1.48672e-05	0.0623387	1	5	137537015	C	A	CDC23	6.15069	2.70317	13.9951	0.410433	0.257968	64	39	0.975138	0.0248619
rs75827446	1.56808e-05	0.0628918	1	15	63047713	C	T	TNL2	43.1454	7.81598	238.169	0.396503	0.47906	174	29	0.978175	0.0218254
rs1053361	1.68001e-05	0.0645731	1	1	25717308	C	G	RHCE	11.7499	3.82578	36.0865	0.796157	0.302419	8	53	0.983254	0.0167464
rs7270676	2.44108e-05	0.090073	1	20	43837144	C	T	SEMG1	6.83683	2.79979	16.6949	0.801453	0.306577	2	53	0.961085	0.0389151
rs34460207	3.05951e-05	0.10492	1	15	81591816	G	A		8.59685	3.12665	23.6374	0.333784	0.355495	3	53	0.98227	0.0177305
rs10783474	3.15736e-05	0.10492	1	12	52100566	A	G		2.89503	1.75486	4.776	0.561267	0.221731	149	46	0.16065	0.83935
rs7572167	3.28496e-05	0.10492	1	2	20100988	C	A		8.26421	3.05009	22.3919	0.105059	0.999877	150	23	0.923913	0.076087
rs561020798	3.29839e-05	0.10492	1	10	121541048	CT	C		5.56095	2.47391	12.5001	0.0695797	0.999932	194	32	0.943966	0.0560345
rs2291148	3.96115e-05	0.119207	1	19	5077583	A	G		4.05913	2.08097	7.9177	0.129959	0.181555	119	32	0.923453	0.0765472
rs147362343	4.10431e-05	0.119207	1	17	7530817	A	G		9.47002	3.23437	27.7276	0.357918	0.342038	70	37	0.984551	0.0154494
rs45454698	4.13524e-05	0.119207	1	9	32440404	C	G		2.34734	1.56105	3.52969	0.961818	0.2632	11	52	0.786747	0.213253
rs2279640	4.43162e-05	0.123818	1	2	238667568	C	T		3.6833	1.97004	6.88651	0.902111	0.229	134	50	0.929795	0.0702055
rs476474	4.56364e-05	0.123818	1	12	10165469	G	A		3.47267	1.90872	6.31808	0.0196407	0.165323	1	53	0.0588235	0.941176
rs74761108	4.93521e-05	0.128683	1	10	73059104	A	G		10.2997	3.33983	31.7634	0.370819	0.284877	49	41	0.980106	0.0198939
chr10:73059104	5.11513e-05	0.128683	1	10	73059104	A	G		10.2527	3.32421	31.622	0.369286	0.284362	50	41	0.980053	0.0199468
rs77018363	5.16143e-05	0.128683	1	17	45419467	T	A		8.82198	3.07442	25.3145	0.726014	0.995927	278	26	0.956081	0.0439189
rs17452383	5.6104e-05	0.136195	1	11	13410371	G	A		2.75521	1.68273	4.51123	0.633605	0.264526	0	53	0.829812	0.170188
rs61984559	6.5394e-05	0.154677	1	14	100609957	T	C		30.5783	5.70424	163.919	0.038169	0.283273	239	18	0.951872	0.0481283
rs79848359	6.72382e-05	0.155063	1	10	96076582	T	C		9.79816	3.18984	30.0968	0.440766	0.241807	154	44	0.979779	0.0202206
rs16988877	8.09771e-05	0.178184	1	19	51581254	A	G		8.48721	2.93037	24.5814	0.555506	0.247977	7	53	0.988067	0.0119332
rs807263	8.11268e-05	0.178184	1	1	26098350	A	G		2.48834	1.58131	3.91566	0.788771	0.298513	153	48	0.822344	0.177656
rs266809	8.65243e-05	0.18055	1	19	1397558	A	G		11.044	3.32899	36.6386	0.489225	0.144136	118	32	0.982143	0.0178571
rs7073198	8.8653e-05	0.18055	1	10	8055615	C	G		9.86302	3.14035	30.9771	0.717486	0.999917	137	37	0.958478	0.0415225
rs928653	8.86706e-05	0.18055	1	1	89849350	A	G		3.44285	1.85542	6.38843	0.434077	0.222156	65	51	0.0927978	0.907202
rs116298301	9.39684e-05	0.18055	1	2	239177686	T	C		7.53368	2.73465	20.7545	0.420549	0.241568	109	48	0.974763	0.0252366
rs539389646	9.42633e-05	0.18055	1	11	34101062	C	G		5.02355	2.23438	11.2944	0.628296	0.999966	262	34	0.932927	0.0670732
rs267943	9.47846e-05	0.18055	1	5	10748462	T	C		5.0989	2.25038	11.5531	0.770904	0.239471	134	42	0.0376712	0.962329
rs7997502	9.59052e-05	0.18055	1	13	20601556	A	G		6.2788	2.49445	15.8044	0.234002	0.999933	172	37	0.950787	0.0492126
rs7765781	9.80896e-05	0.180969	1	6	161007496	C	G		2.48166	1.5708	3.9207	0.575611	0.211833	18	50	0.664216	0.335784
rs16914574	0.000107866	0.192007	1	11	6532490	C	T		4.75816	2.16044	10.4794	0.210578	0.273471	134	45	0.950342	0.0496575
rs10169398	0.000110195	0.192007	1	2	20160209	A	G		9.67534	3.06256	30.5667	0.497483	0.999961	323	16	0.912621	0.0873786
rs872019	0.000112238	0.192007	1	6	46766468	C	G		5.18191	2.2487	11.9412	0.0372963	0.235411	240	30	0.959677	0.0403226
rs78165678	0.000112398	0.192007	1	15	42363395	T	C		5.17883	2.24788	11.9314	0.631627	0.233456	121	28	0.891803	0.108197
rs148298278	0.000127748	0.214262	1	16	75665838	C	T		5.33842	2.2659	12.5772	0.785402	0.229843	15	53	0.974453	0.0255474
rs80025556	0.000130353	0.214726	1	11	134054711	T	C		7.31958	2.64002	20.2939	0.315011	0.509617	217	23	0.964115	0.0358852
rs60557147	0.000132853	0.215005	1	16	66947024	C	T		6.30077	2.45109	16.1967	0.126267	0.175576	22	53	0.97401	0.0259901
rs139997039	0.000146659	0.23274	1	14	104518422	C	A		4.63181	2.09927	10.2196	0.251965	0.245494	20	47	0.949507	0.0504926
rs13306731	0.000149139	0.23274	1	1	179320578	G	A		4.06702	1.96971	8.39751	0.598176	0.198257	129	50	0.93266	0.0673401
rs805708	0.000153072	0.23274	1	10	105824333	A	G		2.78926	1.64009	4.74363	0.909547	0.165089	55	39	0.287062	0.712938
rs146206948	0.000153904	0.23274	1	3	56041371	C	T		8.21402	2.76018	24.4441	0.298274	0.204595	9	52	0.982014	0.0179856
rs62289296	0.000166503	0.247732	1	4	7845067	A	G		3.76043	1.88707	7.49353	0.362188	0.236397	37	45	0.943445	0.0565553
rs147132901	0.000188495	0.2704	1	8	13424727	G	A		7.19343	2.55345	20.2649	0.781555	0.205741	6	52	0.985714	0.0142857
rs186393613	0.000189074	0.2704	1	10	101163635	T	C		7.81547	2.65548	23.002	0.470346	0.211723	31	52	0.987342	0.0126582
rs149062213	0.000190532	0.2704	1	20	30142480	A	G		10.3726	3.0357	35.4421	0.847744	0.211986	131	30	0.971186	0.0288136
rs79830882	0.000197128	0.275523	1	15	91827520	G	A		7.72023	2.63207	22.6445	0.746768	0.238467	21	50	0.987654	0.0123457
rs11934889	0.000204311	0.278991	1	4	189060610	C	G		2.25642	1.46856	3.46694	0.522047	0.229445	9	52	0.23741	0.76259
rs2229092	0.000207921	0.278991	1	6	31540757	C	A		2.90747	1.65421	5.11022	0.830649	0.139467	16	47	0.939024	0.0609756
rs781198689	0.000208683	0.278991	1	20	42088919	G	T		5.90747	2.31039	15.1049	0.10518	0.13	67	37	0.966574	0.0334262
rs854556	0.000218499	0.287774	1	7	94944923	T	C		0.0655697	0.0154637	0.278032	0.873222	0.999936	282	14	0.59375	0.40625
rs55854654	0.000221492	0.287774	1	16	55363266	T	C		6.11302	2.33877	15.978	0.363498	0.164989	190	30	0.976695	0.0233051
rs2711939	0.000226543	0.290248	1	4	39109428	A	T		3.62533	1.82826	7.18881	0.269807	0.859189	263	23	0.803681	0.196319
rs8135120	0.000231865	0.292998	1	22	50315228	C	T		6.33539	2.37096	16.9287	0.560503	0.270568	133	33	0.945392	0.0546075
rs71357818	0.000240905	0.300308	1	19	48832846	A	G		10.1831	2.95036	35.1464	0.22285	0.164127	211	21	0.967442	0.0325581
rs2884587	0.000251966	0.302622	1	1	118166096	T	C		2.2355	1.4531	3.43918	0.587566	0.272375	0	53	0.820423	0.179577
rs115889524	0.000252184	0.302622	1	4	84339212	C	A		10.1243	2.93081	34.9739	0.352704	0.293851	1	53	0.984706	0.0152941
rs11568725	0.000252603	0.302622	1	10	119026186	G	T		5.46214	2.20017	13.5603	0.680143	0.25307	97	50	0.974164	0.0258359
rs1363049	0.000261354	0.309091	1	2	50280338	A	G		2.12703	1.41843	3.18963	0.951119	0.269047	5	53	0.375297	0.624703
rs74576664	0.00027883	0.325585	1	6	128559400	T	A		5.86569	2.25922	15.2293	0.567918	0.999953	291	31	0.944444	0.0555556
rs11790014	0.000288642	0.327575	1	9	119449230	C	G		3.78815	1.84378	7.78299	0.230823	0.99993	142	36	0.908451	0.0915493
rs62295656	0.000289648	0.327575	1	4	17707627	A	C		2.26479	1.45559	3.52384	0.593308	0.257425	108	48	0.646226	0.353774
rs16832061	0.000291187	0.327575	1	1	160461060	T	C		4.00784	1.89126	8.49316	0.37343	0.214464	0	53	0.970657	0.0293427
rs78336146	0.000297191	0.329537	1	4	113468564	T	C		4.51444	1.99509	10.2152	0.416155	0.203227	5	52	0.963183	0.0368171
rs2575857	0.000300076	0.329537	1	11	14501296	T	C		0.344631	0.193435	0.614006	0.440096	0.999999	113	47	0.381789	0.618211
rs10456737	0.000306238	0.332347	1	6	56496649	C	A		3.22583	1.70799	6.09256	0.676291	0.187752	39	53	0.923773	0.0762274
rs3749645	0.000323701	0.334095	1	5	73179672	T	C		5.10653	2.09953	12.4203	0.549998	0.999928	167	23	0.903475	0.0965251
rs76171854	0.000325778	0.334095	1	12	91396247	T	G		5.19984	2.11601	12.778	0.0945564	0.269444	0	53	0.982394	0.0176056
rs7453899	0.000327447	0.334095	1	6	161010766	T	A		2.23314	1.44066	3.46157	0.75578	0.210926	3	53	0.676123	0.323877
rs78851263	0.000327909	0.334095	1	16	3556498	A	T		10.3248	2.88862	36.9041	0.501748	0.250597	19	49	0.987715	0.012285
rs148816508	0.000329955	0.334095	1	4	77038757	T	C		6.34623	2.31447	17.4013	0.241606	0.229834	125	49	0.976744	0.0232558
rs1573536	0.000334033	0.334095	1	11	67079177	A	G		6.72847	2.37456	19.0656	0.444394	0.249017	63	43	0.986226	0.0137741
rs79406124	0.000337244	0.334095	1	10	50029121	T	C		12.5313	3.14548	49.9235	0.572555	0.213962	137	33	0.982699	0.017301
rs3824952	0.000339276	0.334095	1	11	86176041	C	G		4.13732	1.90279	8.99594	0.629666	0.276293	5	53	0.950119	0.0498812
rs41274296	0.000342151	0.334095	1	18	9119260	C	T		9.76169	2.80511	33.9703	0.808537	0.211724	3	53	0.98818	0.0118203
rs17352251	0.000344066	0.334095	1	5	121402284	C	T		7.24073	2.4492	21.4062	0.391826	0.999963	116	42	0.979032	0.0209677
rs1201208	0.000352763	0.338972	1	4	151829824	C	T		3.31138	1.71699	6.38632	0.0657119	0.187352	2	53	0.930425	0.0695755
rs61916754	0.000372942	0.354668	1	12	31144735	A	G		3.3672	1.72528	6.5717	0.322454	0.233813	54	42	0.896505	0.103495
rs3737491	0.000385323	0.360364	1	11	133794600	T	G		3.58682	1.77193	7.26057	0.672974	0.138995	196	31	0.943478	0.0565217
rs74595696	0.000386745	0.360364	1	19	6986307	G	C		3.59067	1.77244	7.2741	0.90549	0.199594	18	52	0.98652	0.0134804
rs77910925	0.000393344	0.362848	1	2	197863004	G	A		6.13742	2.25042	16.7382	0.858936	0.999938	279	22	0.94898	0.0510204
rs3738541	0.00039846	0.363928	1	1	236749626	T	C		3.92318	1.84105	8.36008	0.502031	0.274507	1	53	0.952941	0.0470588
rs2277277	0.000406345	0.367491	1	11	78372536	A	G		2.10324	1.39287	3.1759	0.647119	0.215237	51	51	0.333333	0.666667
rs139328528	0.000413288	0.370141	1	16	55364117	C	G		5.39963	2.11787	13.7666	0.252023	0.164094	49	52	0.984085	0.0159151
rs267944	0.000421067	0.373482	1	5	10748231	T	C		3.93676	1.83812	8.4315	0.682171	0.235305	14	51	0.038835	0.961165
rs3737697	0.000434791	0.379459	1	1	15788491	T	C		2.1013	1.38939	3.178	0.593849	0.141977	12	52	0.713768	0.286232
rs10202483	0.00043823	0.379459	1	2	216297875	A	G		4.17993	1.8832	9.27775	0.0657724	0.16297	254	22	0.773256	0.226744
rs12141159	0.000448401	0.379459	1	1	100177526	A	G		3.36069	1.70789	6.61299	0.88072	0.199567	37	48	0.930591	0.0694087
rs4060726	0.000458682	0.379459	1	3	57335876	T	C		1.97838	1.3507	2.89775	0.411502	0.266123	9	52	0.381295	0.618705
rs35374927	0.000458915	0.379459	1	9	6610326	T	C		0.3341	0.180938	0.616911	0.169219	0.328563	121	42	0.678689	0.321311
rs4264774	0.000460548	0.379459	1	3	190578712	C	G		7.42493	2.41819	22.7978	0.232874	0.276353	9	52	0.986811	0.0131894
rs200279018	0.000460892	0.379459	1	8	75944617	T	TAAAC		15.1248	3.30788	69.1558	0.268915	0.999971	210	19	0.967593	0.0324074
rs7512589	0.000460952	0.379459	1	1	15788630	A	G		2.09814	1.38592	3.17637	0.594568	0.143175	8	52	0.711722	0.288278
rs2627223	0.000467793	0.379459	1	17	75494705	G	A		5.69777	2.14953	15.1031	0.931614	0.118536	162	29	0.0511364	0.948864
rs77408245	0.000471619	0.379459	1	4	159624463	G	A		4.06393	1.85178	8.91874	0.232371	0.206178	89	49	0.973294	0.0267062
rs62289297	0.000473054	0.379459	1	4	7845123	C	G		6.82217	2.32457	20.0218	0.758932	0.346692	232	17	0.938144	0.0618557
rs759997243	0.000483629	0.384597	1	11	13410697	A	AAG		3.16111	1.65617	6.03355	0.715269	0.192588	39	47	0.890181	0.109819
rs959460	0.000510559	0.398404	1	1	89849742	T	A		2.71459	1.5456	4.76771	0.300626	0.231546	0	53	0.0892019	0.910798
rs13136927	0.000512085	0.398404	1	4	10669522	C	A		2.0281	1.36098	3.02222	0.24117	0.161453	35	52	0.414322	0.585678
rs201783989	0.000521956	0.398404	1	9	86256384	A	G		4.88	1.99293	11.9494	0.821973	0.194407	96	40	0.971212	0.0287879
rs2271853	0.000522131	0.398404	1	11	107925557	C	T		2.12594	1.38833	3.25542	0.130649	0.223039	6	53	0.769048	0.230952
rs41298099	0.000529732	0.398404	1	3	195778727	C	T		6.69965	2.28472	19.6458	0.475049	0.353312	13	50	0.985472	0.0145278
rs75221672	0.000531089	0.398404	1	2	124979469	T	C		6.12682	2.19727	17.0839	0.378251	0.999989	103	46	0.979876	0.0201238
rs10975681	0.000531487	0.398404	1	9	6606746	C	T		0.389309	0.228298	0.663873	0.185409	0.294133	3	53	0.690307	0.309693
rs61746967	0.000535541	0.398404	1	11	6265242	C	G		4.25249	1.87404	9.64958	0.92806	0.295715	7	49	0.963007	0.0369928
rs113321228	0.000567505	0.418805	1	2	74687258	ACACATTT	A		3.26538	1.66604	6.40003	0.789861	0.177072	106	38	0.964063	0.0359375
rs75575487	0.000590359	0.43089	1	16	3556473	T	C		9.03231	2.57391	31.6961	0.53788	0.259753	10	52	0.987981	0.0120192
rs113725585	0.000593224	0.43089	1	11	800563	T	C		6.56508	2.24333	19.2127	0.619807	0.250173	80	41	0.982659	0.017341
rs68193573	0.000606969	0.43743	1	14	39647188	A	T		0.425876	0.261429	0.693763	0.229082	0.214049	142	49	0.637324	0.362676
rs7962256	0.000625605	0.438723	1	12	104721575	C	G		2.86469	1.5673	5.23605	0.0756491	0.191445	49	52	0.916446	0.0835544
rs6953966	0.00063271	0.438723	1	7	2611654	T	G		2.92202	1.57974	5.40481	0.961864	0.160286	67	44	0.885794	0.114206
rs117590087	0.000634057	0.438723	1	8	22448990	T	C		10.83	2.76126	42.4768	0.718212	0.201083	80	35	0.985549	0.0144509
rs1767	0.000645936	0.438723	1	3	52290474	G	C		2.92558	1.57895	5.42068	0.0723721	0.155889	138	49	0.881944	0.118056
rs62442626	0.000646261	0.438723	1	7	2613133	A	G		3.8576	1.77607	8.37867	0.661175	0.123704	144	33	0.87766	0.12234
rs3802813	0.000646291	0.438723	1	11	126162468	A	G		3.27846	1.6573	6.48543	0.995703	0.227452	16	51	0.967073	0.0329268
rs3738535	0.0006528	0.438723	1	1	236748433	A	G		3.75141	1.75403	8.02329	0.559772	0.29114	29	49	0.949622	0.0503778
rs41308850	0.000654729	0.438723	1	5	90004776	C	A		4.28	1.85473	9.87654	0.588202	0.163709	4	52	0.972749	0.0272512
rs303828	0.000655948	0.438723	1	12	52200028	A	C		2.60259	1.50127	4.51182	0.658692	0.191999	8	52	0.117225	0.882775
rs16832062	0.00065852	0.438723	1	1	160461250	C	T		3.93436	1.7889	8.65291	0.328432	0.226519	17	52	0.971883	0.0281174
rs9487074	0.000661079	0.438723	1	6	109689681	C	T		4.14098	1.82774	9.38191	0.511353	0.999969	210	26	0.930556	0.0694444
rs136852	0.000681233	0.44887	1	22	40057273	C	T		0.418866	0.253528	0.69203	0.0373537	0.193062	47	51	0.427441	0.572559
rs12356130	0.000686728	0.449281	1	10	13214786	A	G		5.89785	2.1171	16.4303	0.529065	0.265149	35	51	0.962916	0.0370844
rs149672027	0.000711017	0.459513	1	12	133378218	A	G		7.6861	2.36001	25.0321	0.496862	0.253698	72	43	0.984463	0.0155367
rs11016049	0.00071233	0.459513	1	10	129870293	C	G		5.50862	2.05089	14.796	0.74664	0.969243	222	16	0.894608	0.105392
rs80187466	0.000723067	0.4632	1	16	3554840	T	G		9.19097	2.54009	33.2563	0.464417	0.215561	82	42	0.985465	0.0145349
rs17106526	0.000742412	0.472312	1	14	37736054	C	T		4.53565	1.88421	10.9181	0.357917	0.38361	2	53	0.964623	0.0353774
rs79564196	0.000755526	0.477363	1	4	147442694	A	G		5.36845	2.01928	14.2725	0.560713	0.233066	82	53	0.982558	0.0174419
rs2289913	0.000767988	0.478993	1	2	233655361	G	A		4.288	1.83609	10.0142	0.453879	0.223294	57	51	0.95122	0.0487805
rs16913375	0.000768491	0.478993	1	8	85774738	T	C		2.55996	1.4804	4.4268	0.483112	0.22295	4	52	0.866114	0.133886
rs11558739	0.00079409	0.491627	1	14	39648629	T	C		2.47746	1.45821	4.20914	0.578199	0.271289	74	51	0.866477	0.133523
rs4238608	0.000800585	0.492344	1	16	11541896	A	G		3.04415	1.58791	5.83588	0.770818	0.130484	119	33	0.216612	0.783388
rs17847622	0.000807681	0.493418	1	6	160465488	C	G		4.62548	1.88806	11.3318	0.857059	0.999986	213	27	0.92723	0.07277

## Sheet: Supplementary Table 5. Dominant
rs ID	P-value	BH-adjusted P-value	Bonferroni	chrom	pos	alt	ref	Symbol	HR	Lower_95%_CI_HR	Upper_95%_CI_HR	Schoenfeld's SNP P-value	Schoenfeld's Global P-value	Missing Cases	Number of progression events	Reference Allele Freq	Alternative Allele Freq
rs7512589	3.71149e-06	0.0720824	0.136052	1	15788630	A	G	CELA2A	0.207005	0.106226	0.403396	0.6234	0.141679	8	52	0.711722	0.288278	0.288278	37
rs3737697	3.93281e-06	0.0720824	0.144165	1	15788491	T	C	CELA2A	0.207346	0.106291	0.404481	0.61496	0.141187	12	52	0.713768	0.286232	0.286232	36
rs62039297	9.08573e-06	0.0985398	0.333056	16	4254699	A	G	SRL	0.0554801	0.01547	0.198968	0.317591	0.462731	189	26	0.736287	0.263713	0.263713	19
rs10783474	1.07526e-05	0.0985398	0.394159	12	52100566	A	G	SCN8A	0.108722	0.0404753	0.292041	0.447529	0.269677	149	46	0.16065	0.83935	0.16065	10
rs7536007	2.38406e-05	0.174785	0.873925	1	15788693	T	C		0.237646	0.122029	0.462807	0.69856	0.140623	80	50	0.66185	0.33815	0.33815	36
rs3751695	3.54241e-05	0.191089	1	16	89764549	A	G		0.090889	0.029168	0.283214	0.375326	0.179626	105	43	0.811526	0.188474	0.188474	11
rs1363049	3.65536e-05	0.191089	1	2	50280338	A	G		0.265958	0.141818	0.498763	0.201642	0.324955	5	53	0.375297	0.624703	0.375297	62
rs2245457	4.41535e-05	0.191089	1	1	220192495	G	C		0.119717	0.0432332	0.33151	0.36332	0.218771	10	53	0.198317	0.801683	0.198317	17
rs6017119	4.97094e-05	0.191089	1	20	42196738	G	C		0.0326856	0.00626081	0.170641	0.988307	0.999997	258	22	0.657738	0.342262	0.342262	10
rs2301542	5.59248e-05	0.191089	1	8	17533633	G	A		0.0497164	0.0115466	0.214065	0.500347	0.99998	223	26	0.280788	0.719212	0.280788	10
rs2577159	5.73419e-05	0.191089	1	1	220197545	T	C		0.125344	0.0455785	0.344702	0.480926	0.999996	48	50	0.207672	0.792328	0.207672	17
rs10849277	7.26545e-05	0.197132	1	12	5603935	T	C		0.109154	0.0365439	0.326033	0.937466	0.278636	1	53	0.798824	0.201176	0.201176	14
rs3803800	7.62503e-05	0.197132	1	17	7462969	G	A		0.181434	0.0778839	0.422659	0.666592	0.215268	23	52	0.205955	0.794045	0.205955	19
rs515863	8.0523e-05	0.197132	1	13	113839747	T	C		0.139294	0.0522858	0.371089	0.305856	0.203768	1	53	0.792941	0.207059	0.207059	17
rs3750038	8.0666e-05	0.197132	1	7	6476237	T	C		0.106425	0.0349412	0.324151	0.653205	0.238246	24	51	0.833333	0.166667	0.166667	13
rs2232268	9.36705e-05	0.214605	1	20	9510263	A	T		0.0895841	0.0267015	0.300556	0.0683591	0.307567	99	50	0.792049	0.207951	0.207951	17
rs1641010	0.000102001	0.219945	1	16	8841960	C	T		0.290393	0.15564	0.541817	0.787431	0.221419	8	53	0.410287	0.589713	0.410287	69
rs17855606	0.000114409	0.232995	1	16	31142271	G	A		0.0347988	0.00631835	0.191657	0.772897	0.99999	269	18	0.665605	0.334395	0.334395	10
rs303815	0.000141201	0.25518	1	12	52184271	C	T		0.186523	0.0785578	0.442869	0.654384	0.210864	148	47	0.285971	0.714029	0.285971	22
rs7815125	0.000142934	0.25518	1	8	87680112	A	T		0.0834015	0.0231836	0.300031	0.695945	0.242444	8	53	0.159091	0.840909	0.159091	11
rs528753042	0.000146187	0.25518	1	15	41672441	AT	A		0.0975026	0.0293239	0.324198	0.605281	0.852289	249	34	0.663842	0.336158	0.336158	10
rs2075937	0.000162178	0.25935	1	22	37330082	C	T		0.0975715	0.029115	0.326986	0.850433	0.99999	165	23	0.591954	0.408046	0.408046	38
rs2230301	0.000162726	0.25935	1	1	220197625	T	G		0.147493	0.0545407	0.398862	0.493028	0.231815	3	53	0.202128	0.797872	0.202128	20
rs11801984	0.000177832	0.26318	1	1	160147517	G	A		0.138934	0.0495019	0.389937	0.933921	0.25483	24	53	0.843284	0.156716	0.156716	14
rs11934889	0.000188653	0.26318	1	4	189060610	C	G		0.208481	0.0915426	0.4748	0.785616	0.263667	9	52	0.23741	0.76259	0.23741	24
rs2577138	0.00019088	0.26318	1	1	220205980	C	A		0.141261	0.0505227	0.394963	0.206805	0.210752	132	49	0.229592	0.770408	0.229592	15
rs2297033	0.000195233	0.26318	1	10	135234848	T	C		0.168066	0.0657609	0.429531	0.484844	0.214382	5	52	0.741093	0.258907	0.258907	27
rs4761829	0.000212389	0.26318	1	12	52080965	T	C		0.15882	0.0599849	0.4205	0.730155	0.219351	5	52	0.153207	0.846793	0.153207	11
rs854772	0.000216497	0.26318	1	17	18055229	A	G		0.0788923	0.0205402	0.303015	0.651421	0.073038	220	15	0.339806	0.660194	0.339806	20
rs11806793	0.000226165	0.26318	1	1	160147521	T	C		0.14257	0.0506318	0.401453	0.925355	0.248862	28	53	0.841709	0.158291	0.158291	14
rs2303361	0.00022893	0.26318	1	7	6449496	C	T		0.119707	0.0387044	0.370237	0.410819	0.223628	23	47	0.828784	0.171216	0.171216	13
rs4876928	0.000230635	0.26318	1	9	141009015	T	C		0.233851	0.107919	0.506735	0.238848	0.359737	147	47	0.675627	0.324373	0.324373	27
rs3100139	0.000236924	0.26318	1	15	45047573	T	C		0.096859	0.0278979	0.336286	0.685055	0.261706	2	53	0.17217	0.82783	0.17217	10
rs2297347	0.000260279	0.264291	1	20	9543688	G	T		0.196743	0.082213	0.470824	0.158949	0.304346	1	53	0.761176	0.238824	0.238824	32
rs1694674	0.000260566	0.264291	1	11	5573073	G	A		0.239624	0.111302	0.515891	0.756134	0.217441	35	52	0.690537	0.309463	0.309463	35
rs2297346	0.000264651	0.264291	1	20	9543681	T	C		0.197035	0.0823165	0.47163	0.160677	0.303082	0	53	0.760563	0.239437	0.239437	32
rs872331	0.000266764	0.264291	1	21	44589215	T	C		0.295208	0.153199	0.568853	0.77118	0.254218	9	52	0.381295	0.618705	0.381295	65
rs1800189	0.000276936	0.267148	1	12	57589865	T	C		0.141737	0.0494414	0.406326	0.533552	0.249467	60	37	0.285519	0.714481	0.285519	20
rs1800175	0.000288335	0.271013	1	12	57561379	T	G		0.169786	0.0651015	0.442807	0.583128	0.222124	58	42	0.711957	0.288043	0.288043	23
rs2277377	0.000311755	0.2857	1	12	114823187	T	G		0.153941	0.0556643	0.425728	0.67248	0.158862	186	33	0.69375	0.30625	0.30625	22
rs883244	0.000321579	0.287131	1	3	57321916	G	T		0.332254	0.182282	0.605614	0.767985	0.230078	8	52	0.374402	0.625598	0.374402	64
rs9666981	0.000331445	0.287131	1	11	5573044	G	A		0.247609	0.115541	0.530635	0.701025	0.213984	23	53	0.691067	0.308933	0.308933	36
rs9666982	0.000336815	0.287131	1	11	5573054	G	A		0.248077	0.115776	0.531563	0.700884	0.214128	26	53	0.69	0.31	0.31	36
rs10888613	0.000350427	0.290033	1	1	39466786	G	C		0.326357	0.176631	0.603001	0.147436	0.16827	3	53	0.582742	0.417258	0.417258	69
rs4060726	0.000356044	0.290033	1	3	57335876	T	C		0.334403	0.183291	0.610099	0.731141	0.229055	9	52	0.381295	0.618705	0.381295	68
rs423501	0.000367298	0.292696	1	11	5572966	G	A		0.248946	0.115842	0.534988	0.813841	0.192244	19	51	0.691646	0.308354	0.308354	38
rs341158	0.000387742	0.301974	1	6	158833981	G	A		0.0871991	0.0226613	0.335537	0.270947	0.999998	223	14	0.628079	0.371921	0.371921	28
rs977626	0.000403513	0.301974	1	7	32209459	T	C		0.27699	0.136014	0.564085	0.984472	0.254064	5	52	0.657957	0.342043	0.342043	54
rs198873	0.000408264	0.301974	1	21	32015170	C	T		0.243229	0.111061	0.53268	0.667671	0.196408	9	52	0.71223	0.28777	0.28777	32
rs805708	0.000411892	0.301974	1	10	105824333	A	G		0.176881	0.067647	0.462503	0.534424	0.16047	55	39	0.287062	0.712938	0.287062	32
rs2231391	0.000444362	0.319392	1	21	34165864	A	C		0.0715497	0.0164223	0.311732	0.537826	0.999953	218	23	0.314904	0.685096	0.314904	14
rs2041652	0.000462712	0.326185	1	2	234708720	G	T		0.21072	0.0881348	0.503809	0.152466	0.257978	43	50	0.251958	0.748042	0.251958	22
rs2231997	0.00047799	0.326233	1	19	19032637	C	T		0.172935	0.0645988	0.462957	0.859291	0.147898	10	53	0.233173	0.766827	0.233173	23
rs2795315	0.000486353	0.326233	1	1	220145371	G	T		0.140077	0.0464217	0.422684	0.260506	0.199273	6	53	0.196429	0.803571	0.196429	16
rs7008808	0.000489479	0.326233	1	8	39142264	G	A		0.308339	0.159139	0.597419	0.0726052	0.229108	7	52	0.591885	0.408115	0.408115	72
rs7145318	0.000539418	0.345313	1	14	20897064	T	C		0.259352	0.120758	0.55701	0.186819	0.23798	14	49	0.387136	0.612864	0.387136	59
rs2473333	0.000545691	0.345313	1	1	15707984	A	G		0.123565	0.0377642	0.404307	0.226698	0.189187	147	47	0.775986	0.224014	0.224014	13
rs67514588	0.000555626	0.345313	1	1	229580593	CA	C		0.13903	0.0453568	0.426162	0.88481	0.237192	161	41	0.75283	0.24717	0.24717	13
rs4238608	0.000555787	0.345313	1	16	11541896	A	G		0.0918529	0.0236819	0.356262	0.854166	0.167157	119	33	0.216612	0.783388	0.216612	11
rs879734	0.000613201	0.374337	1	16	3097295	T	C		0.101091	0.0272441	0.375102	0.588322	0.367033	279	15	0.636054	0.363946	0.363946	14
rs2779168	0.000622924	0.374337	1	19	4902754	A	G		0.224763	0.0955785	0.528553	0.0888157	0.189981	5	52	0.679335	0.320665	0.320665	37
rs12602668	0.000641492	0.379277	1	17	75199580	G	A		0.106985	0.0296464	0.38608	0.678392	0.487867	261	18	0.730303	0.269697	0.269697	11
rs1799739	0.000672325	0.380086	1	12	57588977	C	CG		0.217714	0.0904217	0.524201	0.74312	0.244599	5	51	0.731591	0.268409	0.268409	23
rs621450	0.000675539	0.380086	1	13	33095620	A	G		0.289311	0.141514	0.591464	0.319216	0.274622	1	53	0.636471	0.363529	0.363529	59
rs3819248	0.000678588	0.380086	1	11	122677047	C	T		0.175124	0.0641091	0.478379	0.384602	0.329582	5	50	0.787411	0.212589	0.212589	21
rs11205525	0.000684335	0.380086	1	1	39466626	G	A		0.343298	0.185213	0.636313	0.146597	0.160228	31	53	0.573418	0.426582	0.426582	64
rs10216063	0.000706097	0.386319	1	7	30915263	G	A		0.178958	0.0661251	0.484327	0.833417	0.384635	139	44	0.801394	0.198606	0.198606	15
rs1800162	0.0007382	0.397944	1	12	57603417	G	A		0.226195	0.0954138	0.536236	0.732274	0.274655	39	43	0.666667	0.333333	0.333333	29
rs7768941	0.000764411	0.406102	1	6	139487394	C	T		0.260616	0.119092	0.570318	0.617812	0.218358	123	50	0.364686	0.635314	0.364686	37
rs11701923	0.000827063	0.427197	1	21	33069126	C	T		0.179445	0.0655531	0.49121	0.598058	0.24741	7	53	0.817422	0.182578	0.182578	13
rs195718	0.000836183	0.427197	1	1	24784197	C	T		0.358987	0.196804	0.654823	0.621429	0.219112	57	52	0.517615	0.482385	0.482385	85
rs2302679	0.000843303	0.427197	1	16	50345778	C	T		0.207532	0.0824365	0.522455	0.788977	0.999904	240	26	0.311828	0.688172	0.311828	18
rs1860561	0.000856962	0.427197	1	12	110783241	A	G		0.206046	0.081401	0.521556	0.969666	0.268458	56	52	0.795946	0.204054	0.204054	17
rs17489259	0.000862389	0.427197	1	2	98392302	A	G		0.204461	0.0803693	0.520155	0.727592	0.303066	6	50	0.713095	0.286905	0.286905	33
rs3847680	0.0009294	0.447744	1	12	29639186	C	T		0.248431	0.108943	0.566512	0.992799	0.181096	5	52	0.331354	0.668646	0.331354	47
rs2231441	0.000929841	0.447744	1	11	118175540	G	A		0.263418	0.119588	0.580235	0.309866	0.261443	100	51	0.667178	0.332822	0.332822	32
rs879732	0.000966285	0.447744	1	12	12240199	T	C		0.346987	0.185057	0.65061	0.566296	0.22373	0	53	0.388498	0.611502	0.388498	73
rs4925493	0.000971977	0.447744	1	1	229623137	C	T		0.250283	0.109896	0.570008	0.907575	0.260203	38	51	0.734536	0.265464	0.265464	27
rs1277044	0.000974881	0.447744	1	1	109299453	G	C		0.114703	0.0316693	0.415445	0.297583	0.999956	78	50	0.244253	0.755747	0.244253	17
rs12930438	0.000987808	0.447744	1	16	8851767	T	C		0.293847	0.14179	0.608971	0.796381	0.240534	47	41	0.402375	0.597625	0.402375	55
rs1801020	0.000989368	0.447744	1	5	176836532	G	A		0.195281	0.0738816	0.51616	0.651813	0.215057	73	45	0.206799	0.793201	0.206799	13
rs1158603	0.00101123	0.452056	1	2	88999476	A	G		0.363811	0.199098	0.664791	0.044909	0.21041	0	53	0.617371	0.382629	0.382629	71
rs1800165	0.00103701	0.457997	1	12	57591226	C	T		0.231136	0.0963341	0.554568	0.820741	0.236422	1	53	0.731765	0.268235	0.268235	23
rs2256298	0.00109698	0.476813	1	1	65330682	A	G		0.217041	0.0867355	0.543108	0.897973	0.208352	73	52	0.736544	0.263456	0.263456	19
rs12656542	0.00111817	0.476813	1	5	150311622	G	A		0.366453	0.200362	0.670224	0.610643	0.184547	6	52	0.52381	0.47619	0.47619	101
rs9526061	0.00111907	0.476813	1	13	32877888	C	A		0.194112	0.0724191	0.520298	0.503842	0.231067	8	52	0.834928	0.165072	0.165072	11
rs2975841	0.00113165	0.476813	1	8	73926236	G	T		0.282713	0.132141	0.604859	0.688596	0.286142	146	47	0.333929	0.666071	0.333929	35
rs2271709	0.00115847	0.480905	1	5	40931357	G	A		0.215094	0.0851186	0.543541	0.78683	0.258054	172	43	0.781496	0.218504	0.218504	14
rs2287634	0.00116759	0.480905	1	2	160193370	A	T		0.203966	0.0781179	0.532557	0.0474693	0.999944	208	34	0.692661	0.307339	0.307339	21
rs7727919	0.00119902	0.482617	1	5	150311773	C	T		0.36859	0.201494	0.674256	0.606575	0.184834	5	52	0.521378	0.478622	0.478622	103
rs364199	0.00120391	0.482617	1	21	42818132	G	A		0.299362	0.144256	0.621241	0.174301	0.185257	219	36	0.396135	0.603865	0.396135	38
rs11167525	0.00122044	0.482617	1	5	150311678	G	A		0.369035	0.201695	0.675214	0.601334	0.184992	6	52	0.521429	0.478571	0.478571	103
rs3815785	0.00122442	0.482617	1	1	15789080	G	T		0.297187	0.142421	0.620134	0.638109	0.185682	81	48	0.705797	0.294203	0.294203	29
rs3820067	0.00125397	0.489007	1	1	15709555	G	A		0.155025	0.0499547	0.481091	0.0316846	0.105469	20	49	0.764778	0.235222	0.235222	24
rs28433345	0.00129528	0.499709	1	16	28883327	C	T		0.129026	0.0370561	0.449257	0.9347	0.275196	167	34	0.355212	0.644788	0.355212	22
rs548378	0.00133672	0.499709	1	11	134180773	G	A		0.158615	0.0514973	0.488548	0.219994	0.34809	113	45	0.789137	0.210863	0.210863	11
rs2647462	0.001337	0.499709	1	1	220156090	C	T		0.170081	0.0576243	0.502005	0.400076	0.221742	2	53	0.199292	0.800708	0.199292	18
rs1800154	0.00135066	0.499709	1	12	57589659	T	C		0.192873	0.0705002	0.527658	0.97307	0.237902	34	45	0.735969	0.264031	0.264031	19
rs10783816	0.00137965	0.499709	1	12	57619362	A	G		0.221881	0.0882033	0.558155	0.379305	0.220368	43	47	0.678851	0.321149	0.321149	26
rs2072212	0.00138178	0.499709	1	7	108212110	A	C		0.351516	0.185227	0.667091	0.183877	0.29267	108	51	0.515723	0.484277	0.484277	77
rs1037033	0.0013875	0.499709	1	5	38512154	C	T		0.220432	0.0872349	0.557005	0.656582	0.292072	216	32	0.659524	0.340476	0.340476	26
rs2276408	0.00139047	0.499709	1	11	122678911	T	C		0.224291	0.0896955	0.560857	0.44298	0.321186	64	42	0.751381	0.248619	0.248619	21

## Sheet: Supplementary Table 6. Recessiv
rs ID	P-value	BH-adjusted P-value	Bonferroni	chrom	pos	alt	ref	Symbol	HR	Lower_95%_CI_HR	Upper_95%_CI_HR	Schoenfeld's SNP P-value	Schoenfeld's Global P-value	Missing Cases	Number of progression events	Reference Allele Freq	Alternative Allele Freq
rs2304588	7.36449e-07	0.0516988	0.0677997	2	20101717	G	A	TTC32	0.151814	0.0719858	0.320166	0.556887	0.120263	119	37	0.915309	0.0846906
rs2293671	1.12312e-06	0.0516988	0.103398	2	20137864	C	T	WDR35	0.184842	0.0936795	0.364719	0.212077	0.0859627	81	46	0.924638	0.0753623
rs139689179	2.16729e-06	0.0643012	0.199528	12	122818480	C	G	CLIP1	0.0298526	0.00698261	0.127628	0.431874	0.304253	77	32	0.982808	0.017192
rs149301745	3.44596e-06	0.0643012	0.317245	15	45697481	A	ACTT	SPATA5L1	0.165583	0.0774972	0.353791	0.615796	0.171872	101	50	0.964615	0.0353846
rs1060742	4.18397e-06	0.0643012	0.385189	2	20189015	C	T	WDR35	0.23427	0.126265	0.434659	0.81583	0.175642	4	53	0.921801	0.0781991
rs72860063	4.97676e-06	0.0643012	0.458176	6	39353314	G	A	KIF6	0.0893882	0.0317024	0.252039	0.122619	0.261507	90	50	0.982143	0.0178571
rs7563410	5.41236e-06	0.0643012	0.498278	2	20096936	A	C	TTC32	0.237556	0.127867	0.441338	0.684184	0.999999	41	52	0.918182	0.0818182
rs28502265	5.58758e-06	0.0643012	0.514409	2	20130145	G	T	WDR35	0.238284	0.128311	0.442512	0.857852	0.176889	0	53	0.920188	0.0798122
rs769479742	7.22711e-06	0.0732982	0.665349	7	31867930	G	T	PDE1C	0.135167	0.0563919	0.323984	0.394259	0.279931	192	34	0.970085	0.0299145
rs76774695	7.96174e-06	0.0732982	0.732982	15	72545724	T	C	PARP6	0.0948391	0.0337323	0.266642	0.68729	0.216255	35	51	0.985934	0.0140665
rs114314465	9.73711e-06	0.0751147	0.896428	2	74542048	C	A	SLC4A5	0.0934973	0.0327131	0.267224	0.835483	0.12976	68	52	0.98324	0.0167598
rs117149407	9.79086e-06	0.0751147	0.901376	8	72111658	A	G	EYA1	0.0702083	0.0216293	0.227894	0.339326	0.107148	165	30	0.97318	0.0268199
rs12194408	1.13875e-05	0.0806434	1	6	36839598	G	C	PPIL1	0.139906	0.0581296	0.336724	0.927835	0.25095	1	53	0.98	0.02
rs35034822	1.26859e-05	0.0834213	1	2	95944632	G	T	PROM2	0.0677161	0.0202165	0.226818	0.662634	0.391291	104	34	0.975155	0.0248447
chr2:95944632	1.42351e-05	0.0849191	1	2	95944632	G	T	PROM2	0.0690842	0.0206662	0.230938	0.657587	0.383395	105	34	0.975078	0.0249221
rs200619224	1.48672e-05	0.0849191	1	5	137537015	C	A	CDC23	0.162583	0.0714537	0.369936	0.410433	0.257968	64	39	0.975138	0.0248619
rs75827446	1.56808e-05	0.0849191	1	15	63047713	C	T	TLN2	0.0231774	0.00419869	0.127943	0.396503	0.47906	174	29	0.978175	0.0218254
rs1053361	1.68001e-05	0.0859258	1	1	25717308	C	G	RHCE	0.0851074	0.0277112	0.261384	0.796157	0.302419	8	53	0.983254	0.0167464
rs7270676	2.44108e-05	0.118281	1	20	43837144	C	T		0.146267	0.0598985	0.357169	0.801453	0.306577	2	53	0.961085	0.0389151
rs76575959	2.62587e-05	0.120275	1	4	26364107	G	A		0.119691	0.0444847	0.322042	0.508298	0.343761	51	44	0.982667	0.0173333
rs2291148	2.74353e-05	0.120275	1	19	5077583	A	G		0.153025	0.0636444	0.36793	0.0946384	0.178449	119	32	0.923453	0.0765472
rs34460207	3.05951e-05	0.128031	1	15	81591816	G	A		0.116322	0.0423059	0.319831	0.333784	0.355495	3	53	0.98227	0.0177305
rs7572167	3.28496e-05	0.131488	1	2	20100988	C	A		0.121004	0.0446591	0.327859	0.105059	0.999877	150	23	0.923913	0.076087
rs74595696	3.62211e-05	0.138943	1	19	6986307	G	C		0.102925	0.0349892	0.302766	0.670115	0.18557	18	52	0.98652	0.0134804
rs147362343	4.10431e-05	0.151142	1	17	7530817	A	G		0.105596	0.0360652	0.309179	0.357918	0.342038	70	37	0.984551	0.0154494
rs74761108	4.93521e-05	0.174413	1	10	73059104	A	G		0.0970899	0.0314828	0.299416	0.370819	0.284877	49	41	0.980106	0.0198939
chr10:73059104	5.11513e-05	0.174413	1	10	73059104	A	G		0.0975352	0.0316236	0.300823	0.369286	0.284362	50	41	0.980053	0.0199468
rs1800502	5.76674e-05	0.189608	1	7	117175505	G	A		0.185315	0.0815025	0.421359	0.374292	0.22502	32	53	0.959391	0.0406091
rs61984559	6.5394e-05	0.195244	1	14	100609957	T	C		0.0327029	0.00610059	0.175308	0.038169	0.283273	239	18	0.951872	0.0481283
rs79848359	6.72382e-05	0.195244	1	10	96076582	T	C		0.10206	0.0332261	0.313495	0.440766	0.241807	154	44	0.979779	0.0202206
rs807263	6.90189e-05	0.195244	1	1	26098350	A	G		0.279098	0.148865	0.523263	0.564339	0.277723	153	48	0.822344	0.177656
rs2279640	6.99092e-05	0.195244	1	2	238667568	C	T		0.21869	0.103382	0.462605	0.735834	0.239574	134	50	0.929795	0.0702055
rs148915854	7.82335e-05	0.195244	1	4	17638302	TA	T		0.181685	0.0779428	0.42351	0.68181	0.242876	59	37	0.93188	0.0681199
rs476474	8.02628e-05	0.195244	1	12	10165469	G	A		0.263423	0.135744	0.511195	0.0709464	0.168181	1	53	0.0588235	0.941176
rs16988877	8.09771e-05	0.195244	1	19	51581254	A	G		0.117824	0.0406811	0.341254	0.555506	0.247977	7	53	0.988067	0.0119332
rs928653	8.23001e-05	0.195244	1	1	89849350	A	G		0.284593	0.152251	0.53197	0.388388	0.222722	65	51	0.0927978	0.907202
rs266809	8.65243e-05	0.195244	1	19	1397558	A	G		0.090547	0.0272936	0.300391	0.489225	0.144136	118	32	0.982143	0.0178571
rs7073198	8.8653e-05	0.195244	1	10	8055615	C	G		0.101389	0.0322819	0.318436	0.717486	0.999917	137	37	0.958478	0.0415225
rs68193573	8.92533e-05	0.195244	1	14	39647188	A	T		3.58586	1.89307	6.79235	0.327338	0.22772	142	49	0.637324	0.362676
rs116298301	9.39684e-05	0.195244	1	2	239177686	T	C		0.132737	0.0481823	0.365678	0.420549	0.241568	109	48	0.974763	0.0252366
rs539389646	9.42633e-05	0.195244	1	11	34101062	C	G		0.199063	0.0885392	0.447552	0.628296	0.999966	262	34	0.932927	0.0670732
rs267943	9.47846e-05	0.195244	1	5	10748462	T	C		0.196121	0.0865571	0.444369	0.770904	0.239471	134	42	0.0376712	0.962329
rs16914574	9.51084e-05	0.195244	1	11	6532490	C	T		0.201684	0.0902558	0.450678	0.231457	0.272898	134	45	0.950342	0.0496575
rs7997502	9.59052e-05	0.195244	1	13	20601556	A	G		0.159266	0.0632734	0.40089	0.234002	0.999933	172	37	0.950787	0.0492126
rs2575857	9.65128e-05	0.195244	1	11	14501296	T	C		3.63255	1.8994	6.94714	0.879802	0.999998	113	47	0.381789	0.618211
rs3732783	9.75552e-05	0.195244	1	3	113890789	C	T		0.0608025	0.0148676	0.248658	0.174679	0.245922	241	19	0.913514	0.0864865
rs136852	0.000102181	0.200151	1	22	40057273	C	T		3.24503	1.79199	5.87628	0.0431265	0.18318	47	51	0.427441	0.572559
rs56127964	0.000108728	0.204858	1	9	32407466	G	A		0.131815	0.0472385	0.367816	0.715701	0.277858	78	51	0.982759	0.0172414
rs10169398	0.000110195	0.204858	1	2	20160209	A	G		0.103356	0.0327153	0.326525	0.497483	0.999961	323	16	0.912621	0.0873786
rs78165678	0.00011126	0.204858	1	15	42363395	T	C		0.181672	0.0764946	0.431463	0.522777	0.224312	121	28	0.891803	0.108197
rs45454698	0.000122143	0.220487	1	9	32440404	C	G		0.318498	0.177667	0.570961	0.56465	0.279294	11	52	0.786747	0.213253
rs148298278	0.000127748	0.226171	1	16	75665838	C	T		0.187321	0.0795088	0.441326	0.785402	0.229843	15	53	0.974453	0.0255474
rs60557147	0.000132853	0.230766	1	16	66947024	C	T		0.158711	0.0617409	0.407981	0.126267	0.175576	22	53	0.97401	0.0259901
rs62289296	0.000135357	0.230766	1	4	7845067	A	G		0.246896	0.120376	0.506394	0.275974	0.246392	37	45	0.943445	0.0565553
rs139997039	0.000146659	0.243479	1	14	104518422	C	A		0.215898	0.0978513	0.476357	0.251965	0.245494	20	47	0.949507	0.0504926
rs17352251	0.000148359	0.243479	1	5	121402284	C	T		0.0783178	0.0210089	0.291956	0.725466	0.999974	116	42	0.979032	0.0209677
rs2271853	0.000150748	0.243479	1	11	107925557	C	T		0.325377	0.182059	0.581517	0.127203	0.24756	6	53	0.769048	0.230952
rs146206948	0.000153904	0.24429	1	3	56041371	C	T		0.121743	0.0409096	0.362295	0.298274	0.204595	9	52	0.982014	0.0179856
rs2287786	0.000172262	0.266722	1	16	24817808	C	G		0.0897694	0.0255229	0.315738	0.817824	0.177504	25	49	0.983791	0.0162095
chr16:24817808	0.00017383	0.266722	1	16	24817808	C	G		0.0899088	0.0255638	0.316213	0.819991	0.177944	27	49	0.983709	0.0162907
rs147132901	0.000188495	0.279204	1	8	13424727	G	A		0.139016	0.0493465	0.391627	0.781555	0.205741	6	52	0.985714	0.0142857
rs186393613	0.000189074	0.279204	1	10	101163635	T	C		0.127951	0.0434744	0.376579	0.470346	0.211723	31	52	0.987342	0.0126582
rs8135120	0.000194741	0.279204	1	22	50315228	C	T		0.140045	0.0497914	0.393897	0.568623	0.278062	133	33	0.945392	0.0546075
rs149062213	0.000196801	0.279204	1	20	30142480	A	G		0.0761678	0.019638	0.295424	0.871126	0.20657	131	30	0.971186	0.0288136
rs79830882	0.000197128	0.279204	1	15	91827520	G	A		0.12953	0.0441609	0.379929	0.746768	0.238467	21	50	0.987654	0.0123457
rs781198689	0.000208683	0.291091	1	20	42088919	G	T		0.169277	0.0662038	0.432827	0.10518	0.13	67	37	0.966574	0.0334262
rs117807867	0.000212369	0.291811	1	17	66992027	T	A		0.243638	0.115406	0.514355	0.865938	0.253221	2	53	0.96816	0.0318396
rs1790557	0.000229372	0.31054	1	11	78443235	T	C		0.0574415	0.0125648	0.262602	0.312459	0.268497	164	20	0.25	0.75
rs71357818	0.000240905	0.321427	1	19	48832846	A	G		0.0982024	0.0284524	0.338941	0.22285	0.164127	211	21	0.967442	0.0325581
rs959460	0.000245423	0.322777	1	1	89849742	T	A		0.316876	0.171443	0.585677	0.370194	0.236456	0	53	0.0892019	0.910798
rs115889524	0.000252184	0.322992	1	4	84339212	C	A		0.098772	0.0285927	0.341202	0.352704	0.293851	1	53	0.984706	0.0152941
rs11568725	0.000252603	0.322992	1	10	119026186	G	T		0.183078	0.0737446	0.454511	0.680143	0.25307	97	50	0.974164	0.0258359
rs12596320	0.000260405	0.328406	1	16	24817505	T	C		0.0981304	0.0282288	0.341125	0.852615	0.19786	40	51	0.984456	0.015544
rs561020798	0.000267545	0.332851	1	10	121541048	CT	C		0.207338	0.0889681	0.483197	0.0504519	0.999927	194	32	0.943966	0.0560345
rs16832061	0.000291187	0.355329	1	1	160461060	T	C		0.249511	0.117742	0.528749	0.37343	0.214464	0	53	0.970657	0.0293427
rs535351	0.00029395	0.355329	1	1	89726592	A	G		0.309659	0.164164	0.584103	0.333563	0.19224	36	46	0.214103	0.785897
rs78336146	0.000297191	0.355329	1	4	113468564	T	C		0.221511	0.0978937	0.501231	0.416155	0.203227	5	52	0.963183	0.0368171
rs4077930	0.000319608	0.366802	1	3	118865970	A	G		0.335799	0.185344	0.608386	0.334337	0.249442	12	51	0.839372	0.160628
rs3749645	0.000322106	0.366802	1	5	73179672	T	C		0.194012	0.0793887	0.474133	0.561746	0.999929	167	23	0.903475	0.0965251
rs76171854	0.000325778	0.366802	1	12	91396247	T	G		0.192314	0.0782596	0.472588	0.0945564	0.269444	0	53	0.982394	0.0176056
rs78851263	0.000327909	0.366802	1	16	3556498	A	T		0.0968541	0.0270973	0.346187	0.501748	0.250597	19	49	0.987715	0.012285
rs148816508	0.000329955	0.366802	1	4	77038757	T	C		0.157574	0.0574671	0.432065	0.241606	0.229834	125	49	0.976744	0.0232558
rs854556	0.000330693	0.366802	1	7	94944923	T	C		15.999	3.5214	72.6892	0.353967	0.999947	282	14	0.59375	0.40625
rs79406124	0.000337244	0.369616	1	10	50029121	T	C		0.0798003	0.0200306	0.317917	0.572555	0.213962	137	33	0.982699	0.017301
rs41274296	0.000342151	0.370581	1	18	9119260	C	T		0.102441	0.0294374	0.356492	0.808537	0.211724	3	53	0.98818	0.0118203
rs7962256	0.000353828	0.378773	1	12	104721575	C	G		0.304664	0.158716	0.584823	0.0487934	0.173156	49	52	0.916446	0.0835544
rs726817	0.000358814	0.379695	1	10	95459817	T	C		0.351918	0.198308	0.624515	0.447576	0.27512	3	53	0.234043	0.765957
rs17452383	0.000384743	0.399509	1	11	13410371	G	A		0.354501	0.199978	0.628422	0.655313	0.269161	0	53	0.829812	0.170188
rs12141159	0.000386217	0.399509	1	1	100177526	A	G		0.284934	0.142446	0.569953	0.832373	0.199941	37	48	0.930591	0.0694087
rs3738541	0.00039846	0.407593	1	1	236749626	T	C		0.254896	0.119616	0.543169	0.502031	0.274507	1	53	0.952941	0.0470588
rs45547532	0.000419565	0.421355	1	14	23531358	T	C		0.31885	0.168952	0.60174	0.343477	0.209438	12	50	0.904589	0.0954106
rs267944	0.000421067	0.421355	1	5	10748231	T	C		0.254016	0.118603	0.544035	0.682171	0.235305	14	51	0.038835	0.961165
rs2592094	0.000435157	0.430773	1	5	80388554	T	C		2.86835	1.59463	5.15947	0.96183	0.24085	121	51	0.509836	0.490164
rs4264774	0.000460548	0.446643	1	3	190578712	C	G		0.134681	0.0438638	0.413532	0.232874	0.276353	9	52	0.986811	0.0131894
rs200279018	0.000460892	0.446643	1	8	75944617	T	TAAAC		0.0661167	0.0144601	0.302309	0.268915	0.999971	210	19	0.967593	0.0324074
rs2627223	0.000467793	0.447667	1	17	75494705	G	A		0.175507	0.0662114	0.465219	0.931614	0.118536	162	29	0.0511364	0.948864
rs13409097	0.000471674	0.447667	1	2	29240005	C	T		2.76548	1.5636	4.89119	0.298141	0.22458	6	52	0.469048	0.530952
rs759997243	0.000483629	0.45433	1	11	13410697	A	AAG		0.316345	0.16574	0.603802	0.715269	0.192588	39	47	0.890181	0.109819
rs62289297	0.000488704	0.45446	1	4	7845123	C	G		0.143219	0.0480388	0.426984	0.735754	0.350251	232	17	0.938144	0.0618557
rs201783989	0.000521956	0.471905	1	9	86256384	A	G		0.204918	0.083686	0.501773	0.821973	0.194407	96	40	0.971212	0.0287879
rs41298099	0.000529732	0.471905	1	3	195778727	C	T		0.149262	0.0509014	0.43769	0.475049	0.353312	13	50	0.985472	0.0145278
rs75221672	0.000531089	0.471905	1	2	124979469	T	C		0.163217	0.0585346	0.455111	0.378251	0.999989	103	46	0.979876	0.0201238
rs3213869	0.000536688	0.471905	1	2	238668783	G	A		0.25522	0.117794	0.552977	0.706296	0.304469	145	49	0.934164	0.0658363
rs2884587	0.000537171	0.471905	1	1	118166096	T	C		0.363135	0.20463	0.644414	0.155348	0.27951	0	53	0.820423	0.179577
rs113181706	0.000538219	0.471905	1	14	23533758	A	G		0.336973	0.182	0.623907	0.473351	0.239433	3	52	0.899527	0.100473
rs146811743	0.000571004	0.495927	1	19	41707051	C	T		0.187814	0.0725326	0.486321	0.881694	0.304572	29	52	0.981108	0.0188917

## Sheet: Supplementary Table 7. VEGAS2 A
Chr	Gene	nSNPs	nSims	Start	Stop	Test	Pvalue	TopSNP	TopSNP.pvalue	fdr	bonferroni
1	AURKAIP1	2	1000000	1309109	1310818	26.7215	9.99999e-07	rs2765035	0.000228468	0.00690149	0.013803
2	NIFK	4	1000000	122484520	122494503	36.2176	9.99999e-07	rs17016977	5.69355e-06	0.00690149	0.013803
14	RIPK3	7	1000000	24805226	24809242	22.3183	2e-06	rs28379107	0.0219784	0.00920199	0.027606
21	SIK1	3	1000000	44834397	44847002	31.0698	8.99999e-06	rs3746951	2.31574e-05	0.0303666	0.124227
9	ZCCHC7	2	1000000	37120468	37358145	23.1967	1.1e-05	rs3780333	3.83932e-06	0.0303666	0.151833
19	ABCA7	18	1000000	1040101	1065570	88.0417	2.3e-05	rs3752230	0.000322286	0.0529114	0.317469
22	PEX26	7	1000000	18560685	18573797	83.4878	2.7e-05	rs361807	4.31165e-07	0.0532401	0.372681
16	AARS	3	1000000	70286296	70323412	17.2073	4.1e-05	rs2070203	0.00234321	0.0602312	0.565922
2	NIFK-AS1	3	1000000	122407229	122486136	24.7198	4.5e-05	rs17016977	5.69355e-06	0.0602312	0.621134
22	TSPO	2	1000000	43547519	43559248	24.3592	4.6e-05	rs6971	7.18181e-05	0.0602312	0.634937
17	2018-03-10	2	1000000	60778674	60885742	20.4512	4.8e-05	rs72842201	6.12892e-06	0.0602312	0.662543
12	LOC574538	3	1000000	246576	258332	24.1501	7.19999e-05	rs56204927	0.000193572	0.0806944	0.993815
4	SEC24D	10	1000000	119643977	119757326	44.6892	7.59999e-05	rs115446044	0.00109166	0.0806944	1
22	TTLL12	9	1000000	43562627	43583137	54.0574	9.89999e-05	rs9463	3.11232e-06	0.0976068	1
7	GALNT11	4	1000000	151722777	151819427	15.1757	0.000107	rs146169444	0.0107078	0.0984613	1
2	LIPT1	2	1000000	99771417	99779613	14.4944	0.000136	rs3791211	0.00082563	0.111236	1
12	SMCO3	3	1000000	14957583	14967116	17.9675	0.000137	rs67267692	0.00116851	0.111236	1
1	CPSF3L	2	1000000	1246964	1260067	17.5197	0.000146	rs41285826	0.000386604	0.111958	1
17	MIR548W	3	1000000	60798857	61268734	20.5951	0.000192	rs72842201	6.12892e-06	0.139483	1
11	DRD2	3	1000000	113280316	113346001	23.7653	0.000231	rs2511521	0.00185273	0.159424	1
11	DAK	3	1000000	61100653	61116231	13.3126	0.000269	rs2512809	0.0163101	0.168145	1
6	KIAA1244	29	1000000	138483052	138665800	30.7373	0.000285	rs9402966	0.0180167	0.168145	1
19	ZNF616	3	1000000	52617652	52643191	18.0731	0.000343	rs35582075	0.00572974	0.168145	1
1	DVL1	3	1000000	1270657	1284492	16.0484	0.00035	rs150789461	0.00121678	0.168145	1
7	STEAP1	4	1000000	89783688	89794141	20.6546	0.000351	rs7799132	0.000400306	0.168145	1
13	RB1	7	1000000	48877882	49056026	12.8811	0.000357	rs2227311	0.0188617	0.168145	1
17	TMEM98	4	1000000	31254927	31268667	12.75	0.000371	rs11851	0.00427199	0.168145	1
1	GJB4	4	1000000	35225341	35229325	31.4172	0.000373	rs75361521	1.90262e-05	0.168145	1
5	MRPS27	4	1000000	71515235	71616084	18.559	0.000376	rs6831	0.00238634	0.168145	1
7	STEAP2-AS1	4	1000000	89511666	89840949	20.6546	0.00038	rs7799132	0.000400306	0.168145	1
16	FAM57B	2	1000000	30035747	30042186	12.4832	0.000381	rs1129062	0.000410721	0.168145	1
10	ACTA2	5	1000000	90694830	90751147	21.9545	0.000397	rs41284112	0.000771111	0.168145	1
16	C16orf92	2	1000000	30034654	30036023	12.4832	0.000402	rs1129062	0.000410721	0.168145	1
5	RMND5B	4	1000000	177557961	177575571	12.4036	0.00043	rs7380934	0.0104138	0.172724	1
4	PRR27	2	1000000	71019903	71032326	12.3916	0.000459	rs1709273	0.000443036	0.172724	1
8	GPR124	5	1000000	37654400	37701504	15.3069	0.000461	rs117122934	0.027221	0.172724	1
10	TACR2	4	1000000	71163957	71176674	29.9105	0.000463	rs1549797	0.000138286	0.172724	1
3	PFKFB4	4	1000000	48555116	48594227	15.5122	0.000526999	rs13094578	0.00903594	0.191426	1
2	WDR43	10	1000000	29117532	29171080	73.6329	0.000590999	rs4389288	0.000144969	0.209168	1
11	MUC5B	26	1000000	1244294	1283406	41.8875	0.000609999	rs56189450	0.0136381	0.210496	1
4	PRSS12	6	1000000	119201192	119273922	28.8184	0.000655999	rs17516164	0.000981554	0.217233	1
20	RAE1	3	1000000	55926144	55953519	15.2146	0.000660999	rs149934537	0.00161961	0.217233	1
19	ZNF491	3	1000000	11909390	11919306	11.3012	0.000768999	rs61736266	0.00463387	0.239865	1
16	ITPRIPL2	2	1000000	19125253	19132952	11.2395	0.000777999	rs116496443	0.00100037	0.239865	1
8	DEFB135	2	1000000	11839829	11842099	14.6874	0.000781999	rs111338943	0.000183157	0.239865	1
3	NCKIPSD	3	1000000	48711271	48723366	27.8473	0.000889999	rs7633840	0.000347109	0.26544	1
1	HNRNPU	4	1000000	245013601	245027827	18.5084	0.000935999	rs58736171	0.000127886	0.26544	1
6	C6orf203	2	100000	107349375	107372790	10.9985	0.00095999	rs7767291	0.000932487	0.26544	1
18	KLHL14	2	1000000	30252633	30352974	10.7958	0.000980999	rs61737324	0.0178553	0.26544	1
19	ZFR2	6	100000	3804021	3869027	29.1907	0.00098999	rs2240235	0.00183726	0.26544	1
3	EAF2	3	100000	121554033	121605373	22.084	0.00099999	rs11717089	0.000711582	0.26544	1
3	PPP4R2	10	100000	73046118	73115011	92.8573	0.00099999	rs7620924	5.0786e-07	0.26544	1
16	ST3GAL2	2	100000	70413337	70472991	13.7217	0.00104999	rs118038889	0.00477586	0.273453	1
1	PALMD	8	100000	100111430	100160097	15.7208	0.00108999	rs7512963	0.0352197	0.278613	1
9	LURAP1L	4	100000	12775011	12823059	13.6508	0.00114999	rs118188417	0.00997309	0.288605	1
3	UBE2E2	6	100000	23244783	23632296	38.4314	0.00118999	rs76435632	0.000158148	0.28986	1
19	EPN1	4	100000	56186560	56207133	13.6543	0.00121999	rs66906879	0.00603545	0.28986	1
20	TGM3	3	100000	2276612	2321725	20.2819	0.00122999	rs214832	0.000621202	0.28986	1
1	FAM183A	3	100000	43613593	43622067	13.3261	0.00124999	rs61776912	0.000274349	0.28986	1
12	C12orf60	4	100000	14956505	14976791	18.1278	0.00125999	rs67267692	0.00116851	0.28986	1
17	CYTH1	2	100000	76670128	76778424	10.1444	0.00136999	rs9894449	0.00248432	0.307225	1
8	AP3M2	6	100000	42010463	42028701	29.0659	0.00137999	rs1050262	0.000678298	0.307225	1
2	WDR35	18	100000	20110028	20189884	79.2009	0.00143999	rs12996974	0.000675753	0.314281	1
17	EVI2B	3	100000	29630787	29641130	9.93099	0.00145999	rs3087591	0.0285618	0.314281	1
19	RDH8	2	100000	10123924	10132954	12.8653	0.00147999	rs2233796	0.000586728	0.314281	1
9	STXBP1	5	100000	130374485	130454995	9.94074	0.00154998	rs2287116	0.0243097	0.321461	1
7	STRA8	2	100000	134916730	134943244	16.0035	0.00160998	rs62481958	0.00166874	0.321461	1
20	SPATA2	5	100000	48519928	48532080	32.6609	0.00162998	rs2769982	5.21039e-05	0.321461	1
1	MXRA8	2	100000	1288068	1298921	9.70609	0.00163998	rs3766183	0.00875667	0.321461	1
18	LDLRAD4	3	100000	13218728	13652753	22.4482	0.00169998	rs9957861	0.000207875	0.321461	1
4	TNIP3	11	100000	122052563	122148621	26.0449	0.00173998	rs74820468	0.00726041	0.321461	1
5	PTCD2	2	100000	71616193	71655180	10.0265	0.00173998	rs7714219	0.0151879	0.321461	1
2	MAP2	8	100000	210288770	210598834	9.84721	0.00174998	rs72999563	0.00790351	0.321461	1
17	GP1BA	3	100000	4835591	4838325	12.8921	0.00175998	rs6065	0.00702209	0.321461	1
5	TSSK1B	2	100000	112768250	112770728	9.74073	0.00176998	rs7730801	0.0186692	0.321461	1
9	FNBP1	11	100000	132649465	132805473	23.4761	0.00176998	rs12115844	0.0197784	0.321461	1
9	C9orf89	4	100000	95858449	95875565	17.2493	0.00190998	rs33945538	0.000205853	0.341532	1
10	STAMBPL1	6	100000	90639943	90683259	18.4177	0.00192998	rs74930864	0.00469577	0.341532	1
19	JOSD2	2	100000	51009253	51014612	12.7417	0.00196998	rs3087582	0.000391758	0.344198	1
11	OR5A1	2	100000	59210641	59211589	9.66843	0.00205998	rs6591536	0.00568324	0.354444	1
11	MMP1	8	100000	102660640	102668966	35.6598	0.00207998	rs5854	0.000156428	0.354444	1
6	TULP1	7	100000	35465650	35480679	35.599	0.00225998	rs2395627	0.00204256	0.376166	1
11	TBRG1	6	100000	124492741	124505822	24.7428	0.00226998	rs678132	0.00681686	0.376166	1
15	TRIP4	4	100000	64680002	64747502	12.4389	0.00230998	rs7167394	0.0339802	0.376166	1
13	LPAR6	2	100000	48985181	49018840	9.28514	0.00231998	rs2227311	0.0188617	0.376166	1
11	PRR5L	16	100000	36317724	36486754	46.3216	0.00234998	rs7127484	0.00196265	0.376166	1
2	XIRP2-AS1	2	100000	167979318	167997465	9.13772	0.00240998	rs114147582	0.0125677	0.376166	1
5	TMEM174	4	100000	72469022	72470970	26.6804	0.00240998	rs998243	0.00420329	0.376166	1
6	SOBP	3	100000	107811316	107982513	9.27041	0.00242998	rs17068251	0.0103508	0.376166	1
12	FBXL14	2	100000	1675158	1703331	9.05099	0.00247998	rs35524129	0.00948149	0.376166	1
1	AADACL3	12	100000	12776117	12788726	81.6345	0.00247998	rs3010887	0.00160341	0.376166	1
14	FAM71D	4	100000	67656109	67695267	14.0816	0.00255997	rs11158655	0.0142436	0.381434	1
2	PKDCC	3	100000	42275160	42285668	17.7138	0.00256997	rs13401037	0.00249247	0.381434	1
17	TBX21	2	100000	45810609	45823485	9.06748	0.00265997	rs41444548	0.0026023	0.390592	1
10	PARG	3	100000	51026324	51371331	9.11457	0.00274997	rs76276169	0.00341344	0.394567	1
10	TSPAN15	2	100000	71211225	71267423	13.2375	0.00275997	rs10823396	0.000330894	0.394567	1
22	TBC1D10A	5	100000	30687978	30722955	22.1841	0.00278997	rs2097919	0.000782756	0.394567	1
19	APBA3	2	100000	3750770	3761673	8.91796	0.00281997	rs4807505	0.00358115	0.394567	1
16	DPEP2	5	100000	68021292	68033421	12.3743	0.00282997	rs76177657	0.0122307	0.394567	1
19	GATAD2A	8	100000	19496641	19619741	52.9349	0.00286997	rs1063966	0.00098162	0.396142	1
6	SLC35A1	2	100000	88182642	88222057	17.9799	0.00295997	rs1051131	0.00271465	0.402476	1
17	RHOT1	2	100000	30469472	30552790	15.6826	0.00301997	rs8076276	7.5322e-05	0.402476	1
19	COX6B1	2	100000	36139124	36149686	8.69514	0.00306997	rs61220012	0.0295853	0.402476	1
7	IRF5	3	100000	128577990	128590096	23.6098	0.00308997	rs10954214	0.00192126	0.402476	1
10	METTL10	2	100000	126447405	126480439	8.71323	0.00309997	rs11245358	0.00582534	0.402476	1
7	DDX56	3	100000	44605015	44614137	19.178	0.00310997	rs2289057	0.00319964	0.402476	1
17	LRRC45	3	100000	79981279	79989027	13.8298	0.00311997	rs4969468	0.00260447	0.402476	1
19	WIZ	3	100000	15532317	15560762	11.8183	0.00315997	rs113267381	0.000632491	0.403862	1
2	FAM161A	6	100000	62051982	62081278	35.0677	0.00336997	rs11125896	0.00254097	0.420087	1
14	ABCD4	3	100000	74751979	74769767	22.2754	0.00338997	rs4148078	0.000814836	0.420087	1
9	C9orf163	2	100000	139377946	139380519	8.53348	0.00340997	rs1139057	0.00637327	0.420087	1
16	SEZ6L2	5	100000	29882479	29910585	25.789	0.00341997	rs11344	0.00135154	0.420087	1
3	ZNF620	3	100000	40547529	40559712	8.62071	0.00343997	rs35217513	0.024905	0.420087	1
1	FAM76A	2	100000	28052489	28089423	8.64167	0.00347997	rs6670793	0.00395903	0.420087	1
13	LHFP	3	100000	39917028	40177356	14.7681	0.00349997	rs8253	0.000259769	0.420087	1
17	VMP1	3	100000	57784862	57917952	12.18	0.00353996	rs11653576	0.00113619	0.421225	1
12	LOC100128554	2	100000	126927026	126957331	14.351	0.00359996	rs10847164	0.000347461	0.424703	1
1	TTC39A	9	100000	51752929	51810785	40.7813	0.00371996	rs35515145	0.00218665	0.430056	1
9	NTMT1	3	100000	132371162	132398410	15.7109	0.00373996	rs3087721	0.00228906	0.430056	1
5	C5orf34	3	100000	43486802	43515273	16.8161	0.00374996	rs79463127	0.00036228	0.430056	1
9	C9orf50	3	100000	132374503	132383055	15.7109	0.00376996	rs3087721	0.00228906	0.430056	1
6	SRPK1	4	100000	35800810	35888957	22.8938	0.00386996	rs9296168	0.00376888	0.435407	1
3	LXN	6	100000	158384202	158390482	27.9402	0.00387996	rs56321207	0.00025583	0.435407	1
7	NUP205	28	100000	135242661	135333499	51.7239	0.00395996	rs73725437	0.000209312	0.440801	1
3	TF	3	100000	133464976	133497850	21.9283	0.00412996	rs2715626	0.000808399	0.446092	1
17	TUBD1	2	100000	57936840	57970306	12.2932	0.00427996	rs12150500	0.000466266	0.446092	1
2	RBM45	3	100000	178977181	178994382	8.40322	0.00431996	rs114559893	0.0187862	0.446092	1
11	OR4D6	3	100000	59224433	59225378	11.4557	0.00432996	rs1453541	0.00879472	0.446092	1
1	CCDC185	3	100000	223566714	223568812	13.1261	0.00433996	rs115900818	0.0112065	0.446092	1
7	LOC493754	2	100000	65995291	66057394	10.7129	0.00433996	rs801208	0.0197465	0.446092	1
21	FAM207A	2	100000	46359954	46396888	8.16093	0.00434996	rs3827260	0.00519599	0.446092	1
7	ARPC1B	4	100000	98972297	98992404	13.7651	0.00434996	rs28377312	0.00816045	0.446092	1
7	FAM131B	2	100000	143050492	143059840	16.4302	0.00435996	rs4236482	0.0027629	0.446092	1
1	FAM78B	2	100000	166039255	166135958	10.9928	0.00440996	rs41269662	0.0069379	0.446092	1
1	SLC45A3	4	100000	205626980	205649630	11.5091	0.00442996	rs3761916	0.00514156	0.446092	1
9	DAB2IP	3	100000	124329380	124547809	10.8348	0.00443996	rs76107944	0.0196436	0.446092	1
5	DEPDC1B	3	100000	59892738	59995993	14.9664	0.00445996	rs57521726	0.00259902	0.446092	1
8	OPRK1	18	100000	54138275	54164257	81.588	0.00445996	rs11988467	0.00448499	0.446092	1
13	TM9SF2	3	100000	100153627	100216302	16.597	0.00452995	rs3751373	0.00181178	0.449579	1
12	PRDM4	6	100000	108126642	108154914	29.069	0.00455995	rs2302733	0.00716176	0.449579	1
19	TIMM50	5	100000	39971051	39981528	18.4792	0.00459995	rs45575734	0.00010936	0.450306	1
7	TYW1B	4	100000	72039491	72298813	18.2658	0.00469995	rs2286318	0.000151463	0.452584	1
11	TRAF6	6	100000	36505316	36531863	32.8304	0.00473995	rs1046864	0.000605157	0.452584	1
11	CLNS1A	2	100000	77327195	77348851	7.95985	0.00474995	rs75346522	0.0131618	0.452584	1
17	KIF18B	3	100000	43002078	43025079	7.99356	0.00479995	rs57250020	0.0171481	0.452584	1
3	SPATA16	8	100000	172607146	172859058	19.3163	0.00480995	rs62622782	0.00244323	0.452584	1
2	PPP1R1C	5	100000	182818967	182996109	15.4913	0.00481995	rs61732228	0.00193339	0.452584	1
4	RBM46	2	100000	155702423	155749965	7.8244	0.00485995	rs79167802	0.0259618	0.453256	1
7	CPVL	9	100000	29035246	29186153	36.8994	0.00498995	rs2074785	0.000153343	0.462257	1
14	OR10G2	2	100000	22101991	22103096	12.7295	0.00505995	rs12894405	0.00148362	0.464361	1
1	MRPS21	2	100000	150266261	150281414	14.5256	0.00507995	rs1050818	0.00154234	0.464361	1
8	C8orf37	4	100000	96257140	96281462	7.86739	0.00517995	rs62522659	0.00559765	0.465735	1
15	C15orf53	7	100000	38988798	38992239	28.966	0.00519995	rs55974462	0.00288442	0.465735	1
3	HCLS1	10	100000	121350244	121379795	57.3187	0.00520995	rs34667636	0.00100038	0.465735	1
12	CLEC4D	5	100000	8666135	8674960	7.79459	0.00522995	rs7138828	0.113502	0.465735	1
10	IFIT3	4	100000	91087575	91100725	14.2774	0.00529995	rs34847428	0.000742813	0.468943	1
3	RHOA	3	100000	49396578	49449526	14.98	0.00543995	rs2878298	0.0038512	0.473774	1
20	SIRPB1	5	100000	1545028	1600689	17.6775	0.00546995	rs1535882	0.00640623	0.473774	1
2	LOC101928222	3	100000	20189964	20204567	21.3086	0.00549995	rs35973216	0.00060681	0.473774	1
3	MIR548AC	5	100000	23375625	23648882	22.5873	0.00549995	rs76435632	0.000158148	0.473774	1
10	NDST2	5	100000	75561668	75571589	22.4505	0.00553994	rs2075641	0.00730493	0.473774	1
20	RALGAPB	3	100000	37101448	37207504	10.5125	0.00566994	rs75521078	0.0214011	0.473774	1
3	IGSF11	10	100000	118619478	118864898	51.1044	0.00568994	rs6782002	0.000567949	0.473774	1
6	POLH	3	100000	43543877	43588260	7.53122	0.00574994	rs3734690	0.0466339	0.473774	1
1	GREM2	7	100000	240652872	240775462	27.0122	0.00576994	rs15985	0.0029518	0.473774	1
19	SLC8A2	2	100000	47931278	47975307	7.7268	0.00578994	rs2254560	0.0279419	0.473774	1
5	FAT2	31	100000	150883652	150948505	95.2004	0.00579994	rs7723266	1.81982e-05	0.473774	1
7	STEAP2	17	100000	89840999	89866992	71.0744	0.00587994	rs194529	0.00118331	0.473774	1
14	TECPR2	12	100000	102829299	102968818	29.506	0.00590994	rs115378843	0.00798373	0.473774	1
19	SPINT2	2	100000	38755097	38783254	10.5224	0.00593994	rs8104823	0.00748257	0.473774	1
1	NFYC	2	100000	41157241	41237275	7.453	0.00594994	rs16827546	0.0110224	0.473774	1
17	SLFN13	10	100000	33762114	33775856	39.0174	0.00604994	rs1822403	0.000220091	0.473774	1
5	FAM81B	5	100000	94727047	94786144	20.0427	0.00610994	rs2546097	0.000126999	0.473774	1
3	RTP2	3	100000	187416046	187420345	15.6391	0.00612994	rs2293244	0.00695171	0.473774	1
11	ART5	2	100000	3659735	3663546	7.47836	0.00618994	rs2271585	0.0266556	0.473774	1
11	NARS2	4	100000	78147006	78285909	14.0591	0.00618994	rs116930926	0.000660289	0.473774	1
14	EIF2S1	4	100000	67827033	67853233	11.6978	0.00618994	rs6573769	0.0141851	0.473774	1
20	RBCK1	4	100000	388708	411610	15.3163	0.00620994	rs6139109	0.000994409	0.473774	1
1	CTSS	3	100000	150702671	150738433	7.53766	0.00622994	rs111733660	0.0264127	0.473774	1
6	TMEM200A	4	100000	130687425	130764210	14.7732	0.00624994	rs3813359	0.031475	0.473774	1
20	RASSF2	21	100000	4760668	4804291	76.7654	0.00626994	rs2422975	0.000716705	0.473774	1
4	HPGDS	3	100000	95219706	95264027	13.6354	0.00626994	rs55710447	0.012218	0.473774	1
3	USP4	7	100000	49314576	49377536	34.3357	0.00630994	rs6795772	0.00200346	0.473774	1
14	IPO4	4	100000	24649424	24658124	10.7536	0.00631994	rs2273912	0.030824	0.473774	1
12	LOC101929162	4	100000	108130331	108153745	20.6203	0.00634994	rs7302814	0.00802619	0.473774	1
12	PTHLH	2	100000	28111016	28124916	7.45317	0.00641994	rs967	0.0138468	0.476421	1
17	NLE1	3	100000	33458340	33469334	13.5343	0.00645994	rs111531476	0.000414661	0.476826	1
10	AKR1C4	11	100000	5238797	5260910	44.0735	0.00656993	rs3829125	0.00340411	0.478888	1
12	CLEC1B	6	100000	10145661	10151899	22.382	0.00660993	rs522837	1.11116e-05	0.478888	1
11	SSH3	3	100000	67070918	67080078	7.44767	0.00663993	rs78252461	0.0939009	0.478888	1
14	MYH6	15	100000	23851198	23877486	48.5928	0.00665993	rs45520434	0.00177495	0.478888	1
9	DNAI1	3	100000	34458749	34520987	12.9656	0.00667993	rs2274591	0.0217081	0.478888	1
6	NRN1	3	100000	5998232	6007838	18.009	0.00673993	rs3792947	0.00525367	0.478888	1
11	WTAPP1	11	100000	102654406	102707497	37.0832	0.00687993	rs5854	0.000156428	0.478888	1
10	C10orf128	9	100000	50362768	50396445	22.0053	0.00697993	rs9418839	0.00738162	0.478888	1
11	LRTOMT	2	100000	71791376	71821828	7.4007	0.00697993	rs12293885	0.00838067	0.478888	1
2	COPS7B	3	100000	232646380	232673964	11.4513	0.00698993	rs149343680	0.000722771	0.478888	1
16	FAM192A	4	100000	57186377	57219976	12.698	0.00699993	rs55680142	0.00124179	0.478888	1
17	KCNH6	9	100000	61600694	61626338	20.5886	0.00699993	rs41280092	0.00722334	0.478888	1
11	CD5	3	100000	60869929	60895323	13.8138	0.00706993	rs2241002	0.00607426	0.478888	1
10	ASB13	15	100000	5680819	5708558	49.1544	0.00709993	rs11256474	0.00394668	0.478888	1
3	COL7A1	12	100000	48601505	48632593	18.8551	0.00709993	rs17256786	0.03551	0.478888	1
5	SLC36A1	22	100000	150827162	150871940	91.3804	0.00709993	rs152722	2.67617e-05	0.478888	1
8	FBXO25	5	100000	356807	419875	20.3719	0.00714993	rs3735924	0.000680644	0.478888	1
16	ZNRF1	2	100000	75032914	75144892	7.2538	0.00715993	rs140408766	0.0212904	0.478888	1
12	IQSEC3	8	100000	176048	287625	28.9171	0.00717993	rs56204927	0.000193572	0.478888	1
15	EFTUD1	12	100000	82422560	82555104	45.4635	0.00719993	rs905450	0.00136407	0.478888	1
7	ANKIB1	3	100000	91875547	92030698	14.5847	0.00727993	rs142899528	0.00130111	0.478888	1
6	MED23	8	100000	131895105	131949379	23.463	0.00732993	rs2608953	0.0120422	0.478888	1
3	AHSG	4	100000	186330849	186339107	20.9991	0.00734993	rs4917	0.00288545	0.478888	1
10	CCDC3	3	100000	12938624	13141773	17.9564	0.00735993	rs2280076	0.00536652	0.478888	1
11	SCN2B	8	100000	118033518	118047337	28.4908	0.00735993	rs676685	0.0131492	0.478888	1
10	ADD3	6	100000	111765725	111895323	16.3647	0.00738993	rs3731566	0.0129665	0.478888	1
5	IL13	5	100000	131993864	131996801	36.1647	0.00745993	rs20541	0.000247044	0.481165	1
3	C3orf67-AS1	4	100000	58810196	59004819	9.85087	0.00766992	rs9826422	0.0286939	0.490698	1
1	EPHX1	6	100000	225997775	226033262	19.8251	0.00768992	rs2260863	0.00237337	0.490698	1
1	SLC25A44	4	100000	156163722	156182587	14.1959	0.00774992	rs2495270	0.0101965	0.490698	1
21	LTN1	11	100000	30300465	30365277	41.5961	0.00774992	rs2832145	0.000525442	0.490698	1
4	EXOC1	9	100000	56719815	56771244	38.093	0.00782992	rs73238378	0.000977989	0.4935	1
21	TFF2	2	100000	43766466	43771208	7.1419	0.00792992	rs4920084	0.0115569	0.49517	1
8	LY96	2	100000	74903563	74941307	6.98041	0.00792992	rs11466004	0.00824174	0.49517	1
1	CFH	2	100000	196621007	196716634	10.1862	0.00796992	rs16840522	0.00142475	0.49517	1
1	GRHL3	15	100000	24645811	24690970	42.5354	0.00799992	rs116396279	0.00436237	0.49517	1
1	ACAP3	6	100000	1227763	1243269	17.6195	0.00808992	rs145087137	0.0044374	0.498505	1
22	PICK1	3	100000	38453261	38471708	10.8988	0.00827992	rs2076370	0.0168563	0.505305	1
2	CPSF3	5	100000	9563665	9613239	29.7071	0.00833992	rs6432003	0.00241072	0.505305	1
3	PTH1R	5	100000	46919235	46945289	24.9923	0.00833992	rs35418672	0.00125469	0.505305	1
19	FSD1	6	100000	4304590	4323843	17.5664	0.00835992	rs35139245	0.00125509	0.505305	1
14	METTL3	5	100000	21966281	21979457	26.984	0.00841992	rs1061026	0.0152267	0.505305	1
1	ARHGEF2	6	100000	155916629	155948336	25.4226	0.00841992	rs2364404	0.000732665	0.505305	1
9	LOC100506422	2	100000	26066672	26118406	10.5602	0.00851991	rs10757595	0.00165756	0.509093	1
18	ZSCAN30	4	100000	32831021	32870209	6.8478	0.00866991	rs75902053	0.0477235	0.509939	1
12	SVOP	5	100000	109304654	109459045	19.4025	0.00868991	rs7969098	0.000850934	0.509939	1
1	C1orf186	4	100000	206238871	206288647	27.4462	0.00874991	rs28639473	0.00240831	0.509939	1
20	RBM12	7	100000	34236846	34252878	27.9472	0.00881991	rs6060536	0.000294236	0.509939	1
18	ZNF516	3	100000	74069636	74207146	9.53168	0.00882991	rs17059302	0.00432741	0.509939	1
10	ITIH2	11	100000	7745235	7791483	30.1653	0.00887991	rs3740217	0.0182138	0.509939	1
11	PRDM10	19	10000	129769600	129872730	50.27	0.00889911	rs78152490	0.0085633	0.509939	1
1	C1orf21	15	10000	184356149	184598155	54.2962	0.0089991	rs41263682	0.000223309	0.509939	1
2	ILKAP	3	10000	239079042	239112324	16.3409	0.0089991	rs7558210	0.00452949	0.509939	1
2	KCNK3	4	10000	26915580	26954066	21.9293	0.0089991	rs11126678	0.00457668	0.509939	1
7	LRWD1	3	100000	102105389	102113612	12.966	0.00901991	rs3800987	0.00139541	0.509939	1
7	C7orf73	2	100000	135347220	135361160	9.61711	0.00902991	rs3110823	0.0267228	0.509939	1
20	PREX1	31	10000	47240792	47444420	119.244	0.00909909	rs8123336	4.29564e-05	0.509939	1
5	TAS2R1	2	100000	9629108	9630463	9.65183	0.00917991	rs2234233	0.0214311	0.509939	1
2	MATN3	6	100000	20191812	20212455	32.5359	0.00918991	rs35973216	0.00060681	0.509939	1
16	ZNF267	4	10000	31885078	31928629	9.29628	0.00919908	rs117668484	0.00636734	0.509939	1
7	SERPINE1	9	10000	100770369	100782547	25.4894	0.00919908	rs11178	0.000778985	0.509939	1
22	GTPBP1	7	100000	39101806	39129592	9.98446	0.00924991	rs116963077	0.0956321	0.509939	1
1	CRP	3	10000	159682078	159684379	17.9465	0.00929907	rs1205	0.000216402	0.509939	1
3	AMT	3	10000	49454210	49460111	14.1161	0.00929907	rs4855873	0.00113803	0.509939	1
1	CDK18	13	100000	205473683	205501921	47.7562	0.00930991	rs12035825	0.000187694	0.509939	1
6	FBXO30	2	10000	146119271	146135921	6.73847	0.00939906	rs6914746	0.0579936	0.512169	1
11	OR5I1	3	10000	55702931	55703876	17.6998	0.00949905	rs9665861	0.00752951	0.512169	1
17	FAM101B	9	10000	289770	295731	37.8221	0.00949905	rs3201393	0.00163427	0.512169	1
2	ZAK	14	10000	173940564	174132737	45.4945	0.00949905	rs8446	0.00407104	0.512169	1
1	TP53BP2	3	10000	223967594	224033674	6.61717	0.00959904	rs61824007	0.0239896	0.515547	1
14	PABPN1	3	10000	23789396	23795394	9.51838	0.00969903	rs45528934	0.0368566	0.516895	1
1	FMO4	4	10000	171283485	171311223	19.4809	0.00969903	rs1042772	0.00053561	0.516895	1
20	GDF5	4	10000	34021144	34025970	15.8175	0.00979902	rs56366915	0.00490356	0.517561	1
21	BACH1	8	10000	30671219	30734217	33.2554	0.00979902	rs411697	2.75517e-05	0.517561	1
10	INPP5F_2	7	10000	121578768	121588662	26.4232	0.00989901	rs1063224	0.00645738	0.517561	1
9	CCL27	2	10000	34661892	34662689	6.9025	0.00989901	rs11575584	0.0295124	0.517561	1
9	LINC00587	6	10000	105281918	105419791	20.6688	0.00989901	rs41301539	0.0182494	0.517561	1
1	LCE5A	3	10000	152483319	152484653	9.25823	0.009999	rs61813870	0.00692391	0.518858	1
1	SRP9	2	10000	225965514	225978168	9.3297	0.009999	rs1461957	0.00556308	0.518858	1
14	G2E3	4	10000	31028328	31089046	6.44479	0.010099	rs58049	0.0782722	0.520136	1
1	CTRC	2	10000	15764937	15773153	6.78913	0.010099	rs41303875	0.00992595	0.520136	1
7	CYP3A5	6	100000	99245811	99277649	19.4755	0.0101899	rs6977165	0.00870625	0.522867	1
12	B3GNT4	2	10000	122688227	122692084	12.5486	0.010299	rs12827843	0.00445524	0.524563	1
20	MYH7B	7	10000	33543637	33590240	28.0273	0.010299	rs3746444	0.00264947	0.524563	1
15	KIAA1024	3	10000	79724857	79764642	14.6332	0.010499	rs7183867	0.00844612	0.528149	1
18	C18orf54	10	10000	51884286	51908405	57.6748	0.010499	rs3753054	0.00165529	0.528149	1
10	C10orf35	4	10000	71390002	71393355	11.5871	0.0105989	rs41277242	0.0131242	0.528149	1
17	LRRC75A-AS1	5	10000	16342300	16373962	22.0369	0.0105989	rs4792745	0.00803817	0.528149	1
5	UBLCP1	2	10000	158690088	158713048	12.6591	0.0105989	rs3734104	0.00435843	0.528149	1
8	ZFHX4	8	10000	77593514	77779521	23.0231	0.0105989	rs2733733	0.00120349	0.528149	1
3	CCDC36	5	10000	49235860	49295537	20.7394	0.0106989	rs12715434	0.00283019	0.529309	1
4	DTHD1	16	10000	36283236	36346407	30.4555	0.0106989	rs116402730	0.00160129	0.529309	1
16	CFDP1	7	10000	75327607	75467387	24.8862	0.0107989	rs11552522	0.00194151	0.531582	1
20	ADAM33	10	10000	3648619	3662778	34.1327	0.0108989	rs3918395	0.00267348	0.531582	1
2	ALPI	2	10000	233320832	233324742	6.63909	0.0108989	rs2573215	0.0183359	0.531582	1
4	MANBA	10	10000	103552642	103682151	53.9748	0.0108989	rs227365	0.000745503	0.531582	1
11	SLC35F2	12	10000	107661716	107729914	31.6521	0.0109989	rs2442683	0.0188723	0.531937	1
5	CDH12	6	10000	21750972	22853731	16.7089	0.0109989	rs2303749	0.00281822	0.531937	1
17	MBTD1	6	10000	49254785	49337427	18.3427	0.0110989	rs76608655	0.0034742	0.531937	1
17	POLG2	2	10000	62473901	62493184	12.5163	0.0110989	rs9908620	0.0123266	0.531937	1
1	CA6	4	10000	9005892	9035148	11.5778	0.0110989	rs3765963	0.0129337	0.531937	1
14	VCPKMT	5	10000	50575349	50583297	18.8055	0.0111989	rs10150798	0.000888766	0.533028	1
3	FOXP1	4	10000	71003864	71633140	6.36238	0.0111989	rs113050068	0.131264	0.533028	1
2	C2orf83	8	10000	228474805	228498036	34.2316	0.0112989	rs2138402	0.0124383	0.535939	1
12	KRT6A	2	10000	52880957	52887181	10.5416	0.0115988	rs298122	0.00617462	0.548284	1
6	PARK2	8	10000	161768589	163148834	20.0396	0.0116988	rs3765475	0.0130211	0.550261	1
7	ORAI2	9	10000	102073976	102097268	24.5547	0.0117988	rs7801498	0.00100412	0.550261	1
12	CSAD	2	10000	53551446	53574693	9.16781	0.0118988	rs71455240	0.0025514	0.550261	1
15	SNORD115-15	6	10000	25451408	25477615	9.07397	0.0118988	rs2739782	0.0654696	0.550261	1
1	C1orf115	7	10000	220863627	220872499	27.42	0.0119988	rs337153	0.00658528	0.550261	1
7	C7orf57	8	10000	48075107	48100894	9.81	0.0119988	rs7790252	0.0708254	0.550261	1
19	LILRB2	2	10000	54777674	54785033	9.01825	0.0120988	rs383925	0.0145395	0.550261	1
1	RGS1	3	10000	192544856	192549159	10.9295	0.0120988	rs7535818	0.00861697	0.550261	1
20	GCNT7	7	10000	55066547	55100981	26.3939	0.0120988	rs34552628	0.0060508	0.550261	1
22	NPTXR	5	10000	39214455	39240017	17.4019	0.0120988	rs5757300	0.00374617	0.550261	1
2	FAM84A	3	10000	14772809	14780168	12.2759	0.0120988	rs2196267	0.0230758	0.550261	1
11	CHST1	3	10000	45669238	45687206	14.0881	0.0121988	rs3740702	0.00601591	0.550261	1
14	C14orf93	4	10000	23456109	23479410	13.8129	0.0121988	rs1043675	0.00134648	0.550261	1
3	MFSD1	8	10000	158519714	158547508	33.1316	0.0121988	rs1548092	0.00100908	0.550261	1
16	GPR97	10	10000	57702156	57723290	32.0025	0.0122988	rs12927110	0.0124694	0.550345	1
16	PRRT2	2	10000	29823408	29827202	8.76549	0.0122988	rs1045968	0.0244008	0.550345	1
11	KIAA1377	9	10000	101785745	101871796	24.8429	0.0124988	rs7929528	0.000886249	0.550345	1
17	ZNF18	2	10000	11880761	11900689	6.40849	0.0124988	rs139692409	0.0117015	0.550345	1
1	ENSA	3	10000	150594598	150602098	6.20582	0.0124988	rs41266901	0.0545119	0.550345	1
2	RTN4	4	10000	55199326	55277734	11.3852	0.0124988	rs13002841	0.00475277	0.550345	1
1	ADAMTS4	4	10000	161159537	161168845	11.7709	0.0125987	rs4233367	0.00100723	0.550345	1
8	PNOC	2	10000	28174648	28200871	12.2228	0.0125987	rs2614101	0.0105534	0.550345	1
17	TXNDC17	6	10000	6544221	6547861	28.1478	0.0126987	rs2240276	0.00195156	0.550345	1
22	ATXN10	6	10000	46067677	46241187	15.1547	0.0126987	rs79672734	0.0233123	0.550345	1
11	KIAA1731	9	10000	93394815	93463522	32.6683	0.0127987	rs61743303	0.00466072	0.550345	1
19	LINC00905	5	10000	16144522	16152945	6.13272	0.0127987	rs57540331	0.185701	0.550345	1
2	FAM98A	3	10000	33808728	33824362	11.1529	0.0127987	rs11066	0.00445713	0.550345	1
2	ZC3H15	4	10000	187350884	187374087	9.37085	0.0127987	rs4144786	0.0466326	0.550345	1
5	HDAC3	2	10000	141000442	141016423	6.14342	0.0127987	rs2547547	0.0136312	0.550345	1
2	GTF3C3	7	10000	197627755	197664492	13.8759	0.0128987	rs1574424	0.0330575	0.550446	1
15	OR4N4	2	10000	22382472	22383815	5.94967	0.0129987	rs112081824	0.0182512	0.550446	1
8	ADRA1A	10	10000	26605666	26722922	29.4027	0.0129987	rs1048101	0.00330775	0.550446	1
11	FEZ1	4	10000	125315640	125366206	19.5523	0.0130987	rs597570	0.00129919	0.550446	1
11	OR5A2	2	10000	59189451	59190426	6.34201	0.0130987	rs17153691	0.0553721	0.550446	1
1	RPRD2	13	10000	150336989	150449041	58.3918	0.0130987	rs66513313	0.004748	0.550446	1
17	MED9	2	10000	17380299	17396534	6.22763	0.0131987	rs1242489	0.0142342	0.550446	1
12	TENC1	12	10000	53440809	53458162	33.0275	0.0132987	rs12816417	0.00935499	0.550446	1
22	MAPK8IP2	9	10000	51039113	51049979	22.5536	0.0132987	rs9616879	0.0026363	0.550446	1
5	ERBB2IP	5	10000	65222381	65376851	17.7438	0.0132987	rs36303	0.00932631	0.550446	1
3	ATP2B2	23	10000	10365706	10547268	56.8236	0.0133987	rs4327369	0.00688663	0.550446	1
3	GFM1	18	10000	158362316	158410360	64.5878	0.0133987	rs2291594	0.000208857	0.550446	1
21	USP16	5	10000	30396937	30426807	13.0389	0.0134987	rs2254872	0.0272511	0.550446	1
2	RASGRP3	14	10000	33661415	33789798	31.7127	0.0134987	rs12470399	0.00421584	0.550446	1
4	METTL14	10	10000	119606573	119632077	32.6994	0.0134987	rs4834698	0.00965863	0.550446	1
7	ATXN7L1	11	10000	105245220	105517031	25.8139	0.0134987	rs10216257	0.0148249	0.550446	1
7	GTPBP10	13	10000	89975978	90020769	44.3724	0.0134987	rs13222379	0.00316158	0.550446	1
1	PARP1	10	10000	226548391	226595801	36.2052	0.0135986	rs8679	0.00211142	0.550446	1
3	STAC	8	10000	36421978	36589498	28.2557	0.0135986	rs17188371	0.000752503	0.550446	1
9	DCAF12	10	10000	34086380	34126771	30.6383	0.0135986	rs1052656	0.0030521	0.550446	1
7	PON2	5	10000	95034173	95064384	27.4641	0.0137986	rs2286232	0.00499925	0.550577	1
1	AGBL4	19	10000	48998526	50489626	53.7341	0.0138986	rs2803261	0.00343804	0.550577	1
14	KIAA0586	5	10000	58894102	59015549	15.6586	0.0139986	rs117652755	0.0153103	0.550577	1
4	ZNF721	4	10000	433772	492960	11.9007	0.0139986	rs1045887	0.0209503	0.550577	1
17	CASC3	4	10000	38296506	38328431	9.03415	0.0140986	rs75957101	0.0330661	0.550577	1
19	PSENEN	2	10000	36236477	36238056	9.24228	0.0140986	rs3817622	0.00255498	0.550577	1
3	ZBTB11-AS1	3	10000	101395273	101398057	16.1663	0.0140986	rs3806653	0.00395471	0.550577	1
7	AGR2	3	10000	16832263	16844738	12.3656	0.0140986	rs4719480	0.0069806	0.550577	1
10	SUPV3L1	5	10000	70939992	70968849	25.0276	0.0141986	rs5030911	0.00776096	0.550577	1
22	C22orf31	3	10000	29454659	29457907	5.83979	0.0141986	rs134558	0.0190362	0.550577	1
12	KANSL2	9	10000	49046994	49076035	19.3584	0.0142986	rs2277365	0.0129443	0.550577	1
13	OXGR1	4	10000	97637972	97646604	13.5866	0.0142986	rs117699649	0.00826659	0.550577	1
15	SNORD115-21	6	10000	25451408	25477615	9.07397	0.0142986	rs2739782	0.0654696	0.550577	1
3	EBLN2	3	10000	73110809	73112471	17.9138	0.0142986	rs2231924	0.00394774	0.550577	1
4	FGFRL1	4	10000	1005609	1020686	18.044	0.0142986	rs1064838	0.00323179	0.550577	1
7	TAS2R38	2	10000	141672430	141673573	12.9108	0.0142986	rs713598	0.00590035	0.550577	1
7	TMEM176B	8	10000	150488375	150498448	34.848	0.0142986	rs10215385	0.00310662	0.550577	1
13	UBL3	3	10000	30338544	30424820	16.489	0.0143986	rs1058650	0.00110401	0.550577	1
3	KCNH8	7	10000	19190016	19577135	14.4909	0.0143986	rs75841558	0.00131791	0.550577	1
5	CSNK1G3	3	10000	122847792	122952738	13.6234	0.0144986	rs1059259	0.023592	0.550577	1
11	RAB1B	3	10000	66036055	66044963	16.6278	0.0145985	rs555853	0.00881421	0.550577	1
5	TRPC7	3	10000	135548998	135701164	13.1406	0.0145985	rs2047544	0.0125198	0.550577	1
7	TRPV5	6	10000	142605647	142630820	17.1106	0.0145985	rs4252400	0.00388337	0.550577	1
15	LOC101927079	2	10000	22278030	22383564	5.94967	0.0146985	rs112081824	0.0182512	0.550577	1
1	ANKRD65	2	10000	1353799	1356824	12.2382	0.0146985	rs3766165	0.00741515	0.550577	1
2	MLK7-AS1	15	10000	174062440	174146764	45.9936	0.0146985	rs8446	0.00407104	0.550577	1
5	SFXN1	5	10000	174905513	174955621	23.2557	0.0146985	rs166641	0.00635025	0.550577	1
15	MIR548H4	2	10000	69116302	69489862	11.3215	0.0147985	rs311905	0.0106143	0.550577	1
1	GUK1	2	10000	228327784	228336655	5.8043	0.0147985	rs55873533	0.0462414	0.550577	1
7	ZNF277	2	10000	111846642	111983989	8.56044	0.0147985	rs4727766	0.0034445	0.550577	1
14	RHOJ	5	10000	63671101	63760230	14.7657	0.0148985	rs7146249	0.00678614	0.551325	1
6	ORC3	9	10000	88299784	88377172	28.2574	0.0148985	rs7772351	0.00115448	0.551325	1
12	GPD1	2	10000	50497601	50505103	6.05145	0.0149985	rs836180	0.0381614	0.552065	1
17	KCTD2	6	10000	73028661	73061984	14.791	0.0149985	rs2291535	0.0367594	0.552065	1
17	LRRC75A	4	10000	16345318	16395505	15.9185	0.0150985	rs4792745	0.00803817	0.552797	1
22	TBC1D22A	15	10000	47158513	47571342	24.8108	0.0150985	rs3747263	0.0282433	0.552797	1
19	EPS8L1	4	10000	55587220	55599291	16.905	0.0151985	rs1628576	0.00454611	0.553502	1
11	C11orf65	2	10000	108253726	108338258	8.73103	0.0152985	rs597788	0.0231105	0.553502	1
1	GNG4	5	10000	235710984	235814054	18.2542	0.0152985	rs2774335	0.00503154	0.553502	1
3	TM4SF18	12	10000	149036284	149051548	36.6618	0.0152985	rs1975084	0.00508024	0.553502	1
11	MMP10	12	10000	102641232	102651359	37.5354	0.0153985	rs470171	0.000303424	0.553502	1
2	FAM171B	6	10000	187558788	187628512	14.6928	0.0153985	rs13026081	0.00232854	0.553502	1
2	KLHL30	9	10000	239047362	239061547	26.7275	0.0153985	rs12614994	0.0151455	0.553502	1
16	PRR14	2	10000	30662240	30667734	6.00254	0.0154985	rs3747481	0.0204714	0.55421	1
2	CCT7	5	10000	73461363	73480150	13.3515	0.0154985	rs41285979	0.00166198	0.55421	1
11	HTATIP2	2	10000	20385230	20405329	8.03422	0.0155984	rs10437608	0.00843517	0.556344	1
3	LMCD1	4	10000	8543492	8609811	14.1403	0.0156984	rs60137047	0.0145168	0.558468	1
10	ZNF22	3	10000	45496272	45500777	5.92152	0.0157984	rs11471	0.0374298	0.559053	1
7	DGKI	17	10000	137074384	137531609	44.8699	0.0157984	rs1646372	0.000304712	0.559053	1
5	NAIP	2	10000	70264309	70320941	5.7847	0.0158984	rs61757629	0.0164232	0.559053	1
12	CLEC12B	3	10000	10163230	10171399	10.8601	0.0159984	rs620449	0.00270127	0.559053	1
16	MAP1LC3B	3	10000	87425800	87438380	5.74141	0.0159984	rs9903	0.0938663	0.559053	1
4	LRPAP1	21	10000	3505323	3534224	68.1537	0.0159984	rs1794444	0.00265273	0.559053	1
7	FGL2	2	10000	76822687	76829150	8.38504	0.0159984	rs140137955	0.00863401	0.559053	1
10	SEC24C	9	10000	75504130	75531933	21.9636	0.0160984	rs4746147	0.0303502	0.559713	1
20	C20orf196	8	10000	5731042	5844559	23.9427	0.0160984	rs41282138	0.00175681	0.559713	1
12	DPY19L2	2	10000	63952692	64062354	8.94619	0.0161984	rs1054891	0.00325675	0.561774	1
18	ATP9B	9	10000	76829396	77138282	29.3859	0.0162984	rs34331564	0.00081149	0.562416	1
1	SPATA17	7	10000	217804694	218040484	22.1515	0.0162984	rs34347452	0.00234053	0.562416	1
8	FUT10	4	10000	33228343	33330664	16.095	0.0163984	rs17855838	0.0268939	0.562784	1
13	DHRS12	9	10000	52342128	52378298	19.5681	0.0165983	rs2296027	0.00665802	0.562784	1
13	DNAJC3	3	10000	96329392	96447243	9.23098	0.0165983	rs3087339	0.0034307	0.562784	1
3	BBX	7	10000	107241782	107530176	20.1977	0.0165983	rs9831296	0.00582412	0.562784	1
13	ERICH6B	8	10000	46115431	46189874	22.2967	0.0166983	rs2985996	0.0193096	0.562784	1
22	SEPT5-GP1BB	2	10000	19704742	19712297	5.87605	0.0166983	rs1059196	0.0154514	0.562784	1
3	SIDT1	10	10000	113251217	113348422	36.248	0.0166983	rs41271363	0.00234512	0.562784	1
20	PHACTR3	6	10000	58152563	58422766	14.5379	0.0167983	rs118152790	0.00259174	0.562784	1
22	TXNRD2	16	10000	19863040	19929515	47.5968	0.0167983	rs55715863	3.83881e-06	0.562784	1
2	RPIA	3	10000	88991175	89050452	13.6761	0.0167983	rs908277	0.00507438	0.562784	1
4	PAICS	4	10000	57301914	57327534	18.2822	0.0167983	rs6816268	0.0110082	0.562784	1
6	CNR1	3	10000	88849584	88875767	12.9466	0.0167983	rs1049353	0.00177087	0.562784	1
12	LPCAT3	5	10000	7085346	7125842	28.3339	0.0169983	rs56157656	0.00428737	0.568105	1
17	SLC46A1	5	10000	26721660	26733230	12.4121	0.0170983	rs739439	0.00566405	0.569275	1
11	OR5M11	2	10000	56309815	56310733	8.9889	0.0171983	rs17547207	0.00806854	0.569275	1
3	ARIH2	2	10000	48956280	49022971	5.7274	0.0171983	rs13315711	0.0237726	0.569275	1
3	RAB6B	9	10000	133543079	133614691	33.9743	0.0171983	rs2293375	0.000803253	0.569275	1
11	NUMA1	4	10000	71713909	71791739	5.55288	0.0172983	rs61744204	0.15	0.569852	1
12	RAB35	6	10000	120532898	120554643	30.4458	0.0172983	rs1054631	0.00282951	0.569852	1
11	OR10AG1	9	10000	55735033	55735939	53.3352	0.0174983	rs76700680	0.013033	0.575067	1
17	PPP1R9B	3	10000	48211098	48227878	8.42356	0.0175982	rs74676292	0.0113631	0.575872	1
19	SIGLEC16	7	10000	50472911	50479076	25.255	0.0177982	rs58165915	0.00267661	0.575872	1
1	TMCC2	8	10000	205197037	205242471	25.8533	0.0177982	rs1668870	0.0122044	0.575872	1
2	RETSAT	7	10000	85569077	85581821	19.2804	0.0177982	rs140433565	0.00420409	0.575872	1
2	THUMPD2	5	10000	39963199	40006416	15.3268	0.0177982	rs3311	0.000328859	0.575872	1
15	FRMD5	4	10000	44162958	44487492	17.7306	0.0178982	rs8023508	0.000543074	0.575872	1
2	ARMC9	8	10000	232063259	232240590	18.8372	0.0178982	rs1729082	0.00158787	0.575872	1
2	SH3RF3	8	10000	109745996	110262213	17.5548	0.0178982	rs115655027	0.0397596	0.575872	1
3	MYRIP	9	10000	39850404	40301811	34.856	0.0178982	rs4618168	0.00834593	0.575872	1
12	ULK1	2	10000	132379278	132407707	5.45568	0.0180982	rs12317065	0.0534425	0.576643	1
13	RFC3	5	10000	34392205	34540695	16.4048	0.0180982	rs3135629	0.00507315	0.576643	1
12	PLCZ1	4	10000	18836109	18890993	14.9307	0.0181982	rs73060538	0.0180166	0.576643	1
16	KLHDC4	5	10000	87741417	87799598	13.077	0.0181982	rs9934565	0.0117415	0.576643	1
15	NOX5	2	10000	69222838	69349501	11.3215	0.0182982	rs311905	0.0106143	0.576643	1
16	MMP2	14	10000	55513080	55540586	42.3228	0.0182982	rs243843	0.00137812	0.576643	1
18	RPL17-C18orf32	3	10000	47007547	47018935	5.37492	0.0182982	rs73959373	0.0871005	0.576643	1
3	SLC25A36	14	10000	140660661	140698785	35.0463	0.0182982	rs2555707	0.0458485	0.576643	1
6	KHDC3L	2	10000	74072399	74073898	8.02239	0.0182982	rs17812468	0.0262756	0.576643	1
5	BDP1	26	10000	70751441	70863649	96.4665	0.0183982	rs7442961	0.000767062	0.578473	1
2	DARS	4	10000	136664253	136743222	20.5317	0.0185981	rs6430594	0.000272732	0.583432	1
2	ODC1	2	10000	10580496	10588680	11.0717	0.0186981	rs3752661	0.0159314	0.583915	1
3	PAK2	12	10000	196466727	196559518	29.024	0.0186981	rs9109	0.0116062	0.583915	1
22	APOL2	9	10000	36622254	36636000	26.787	0.0189981	rs2010499	0.00435307	0.591943	1
15	LYSMD2	2	10000	52015260	52043650	5.54563	0.0190981	rs2414116	0.0207097	0.592384	1
20	BTBD3	5	10000	11871370	11907243	22.6626	0.0190981	rs6660	0.00971505	0.592384	1
15	MNS1	2	10000	56720928	56757335	5.28071	0.0191981	rs1715919	0.0391013	0.592821	1
2	NXPH2	2	10000	139426726	139537811	5.4914	0.0191981	rs60855564	0.0192744	0.592821	1
19	RPL18A	3	10000	17970686	17974133	5.59995	0.0192981	rs28552850	0.0884856	0.594579	1
10	AKR1CL1	9	10000	5196654	5227150	30.9477	0.0193981	rs7097295	0.00445936	0.595003	1
16	WWP2	22	10000	69796186	69975644	52.9766	0.0193981	rs9940315	0.000488671	0.595003	1
3	IL17RB	7	10000	53880576	53899827	25.9511	0.0194981	rs3017	0.00568426	0.595424	1
4	STK32B	9	10000	5053526	5502725	20.4217	0.0194981	rs2301856	0.00227751	0.595424	1
22	MMP11	3	10000	24115035	24126503	11.1342	0.019598	rs738792	0.00668802	0.597156	1
22	DUSP18	4	10000	31058038	31063872	5.38682	0.019798	rs117531294	0.0292638	0.601921	1
15	MORF4L1	4	10000	79165122	79190081	5.4415	0.019898	rs10519216	0.0970889	0.603631	1
12	ING4	2	10000	6759703	6772308	5.26122	0.019998	rs117962564	0.0258427	0.605334	1
14	TMX1	6	10000	51706885	51724372	23.4317	0.020098	rs45564035	0.00215507	0.605704	1
1	EXOSC10	12	10000	11126675	11159938	26.8225	0.020098	rs17036297	0.0491277	0.605704	1
9	ELAVL2	2	10000	23690102	23826063	8.08426	0.020198	rs41271151	0.0168099	0.606795	1
14	MEG3	4	10000	101292444	101327360	9.22594	0.020298	rs3194464	0.00621104	0.606795	1
7	C7orf50	12	10000	1036622	1177893	33.7243	0.020298	rs34712249	0.00942018	0.606795	1
13	THSD1	4	10000	52951302	52980629	5.41091	0.020398	rs9536042	0.100821	0.606795	1
14	ANGEL1	2	10000	77253585	77279283	7.83601	0.020398	rs45499197	0.0105006	0.606795	1
2	MYADML	2	10000	33951127	33953284	5.24996	0.020398	rs4477896	0.0275282	0.606795	1
12	NUP107	20	10000	69080730	69136473	58.0388	0.020498	rs74839420	0.00849413	0.608459	1
7	KCND2	2	10000	119913721	120390387	5.54104	0.0205979	rs7795370	0.0559668	0.609498	1
11	POLA2	6	10000	65029431	65065088	21.91	0.0206979	rs487989	0.00729617	0.609498	1
9	NOTCH1	14	10000	139388895	139440238	31.9531	0.0206979	rs9411208	0.00537592	0.609498	1
10	BBIP1	2	10000	112658487	112679124	5.29325	0.0207979	rs35793075	0.0503447	0.609498	1
17	KRT15	2	10000	39669996	39675270	7.77437	0.0207979	rs2662	0.0213167	0.609498	1
18	RPL17	3	10000	47014850	47018935	5.37492	0.0207979	rs73959373	0.0871005	0.609498	1
7	AOC1	4	10000	150549564	150558379	13.4715	0.0208979	rs2071514	0.00643766	0.610512	1
7	LOC401324	3	10000	35353465	35416086	13.4914	0.0209979	rs2553114	0.0154804	0.610512	1
10	LRRC18	2	10000	50117528	50122280	10.8052	0.0210979	rs17772611	0.0175249	0.610512	1
19	NR2F6	2	10000	17342693	17356151	5.46546	0.0210979	rs146497684	0.0214786	0.610512	1
2	R3HDM1	6	10000	136289024	136482840	21.9222	0.0210979	rs2278731	0.0187024	0.610512	1
3	IQCB1	7	10000	121488609	121553926	24.4545	0.0210979	rs1920320	0.00325063	0.610512	1
19	ZNF841	6	10000	52567718	52599018	20.6279	0.0211979	rs149907187	0.000957781	0.611174	1
10	SFXN4	5	10000	120900424	120925204	17.3879	0.0212979	rs12413842	0.00622905	0.611174	1
15	ARID3B	3	10000	74833547	74890472	14.3502	0.0212979	rs3184088	0.00949546	0.611174	1
17	DDX52	5	10000	35969789	36003493	7.62845	0.0212979	rs75350315	0.0944803	0.611174	1
22	PITPNB	2	10000	28247656	28315294	5.3181	0.0213979	rs17480565	0.0220407	0.6115	1
6	SMOC2	4	10000	168841830	169068674	12.0858	0.0213979	rs2275919	0.039277	0.6115	1
14	SUPT16H	9	10000	21819630	21852425	23.8353	0.0215978	rs78373622	0.00222007	0.612146	1
17	MRPL12	2	10000	79670399	79674556	5.29007	0.0215978	rs11546280	0.023783	0.612146	1
2	KLHL41	4	10000	170366211	170382772	11.1849	0.0215978	rs2293058	0.0292597	0.612146	1
5	PRRC1	17	10000	126853300	126890780	74.8314	0.0215978	rs425532	0.0139196	0.612146	1
12	GPR162	5	10000	6930962	6936583	9.8943	0.0218978	rs2071082	0.0183556	0.612657	1
8	LOC100287098	2	10000	145660550	145665276	8.05956	0.0219978	rs55665465	0.0217984	0.612657	1
16	CMTM4	4	10000	66648652	66730610	12.4305	0.0220978	rs355942	0.012878	0.612657	1
1	CACHD1	5	10000	64936475	65158741	9.60352	0.0220978	rs61731122	0.0390969	0.612657	1
2	CYP1B1	5	10000	38294745	38303323	20.6162	0.0221978	rs10916	0.0031143	0.612657	1
2	NAGK	6	10000	71295407	71305998	19.0587	0.0221978	rs1043701	0.0107834	0.612657	1
10	FANK1	7	10000	127585107	127698161	30.8132	0.0222978	rs10901503	0.0165508	0.612657	1
15	CHSY1	6	10000	101715927	101792137	22.7275	0.0222978	rs3784523	0.00390283	0.612657	1
20	SLC4A11	9	10000	3208062	3219887	27.1796	0.0222978	rs60360699	0.00174017	0.612657	1
3	TBL1XR1	8	10000	176738541	176915048	26.6539	0.0222978	rs73881945	0.00100851	0.612657	1
22	NEFH	5	10000	29876180	29887277	18.141	0.0223978	rs165734	0.00379559	0.612657	1
5	ARL15	3	10000	53180613	53606403	7.4716	0.0223978	rs271246	0.0319333	0.612657	1
1	RXRG	9	10000	165370158	165414592	26.2374	0.0224978	rs61800591	0.0120134	0.612657	1
11	OVCH2	17	10000	7711154	7727941	45.5483	0.0225977	rs74054133	0.00181546	0.612657	1
18	ZNF236	16	10000	74536115	74682682	26.3917	0.0226977	rs9961872	0.0668463	0.612657	1
19	ZBTB45	2	10000	59024896	59030921	7.55173	0.0226977	rs4801602	0.0503732	0.612657	1
20	NFS1	6	10000	34256609	34287287	21.9523	0.0227977	rs6121023	0.000329767	0.612657	1
2	PDCL3	2	10000	101179417	101193201	5.30925	0.0227977	rs1052117	0.0523406	0.612657	1
2	SOS1	4	10000	39208689	39347604	7.55425	0.0227977	rs1059310	0.0243622	0.612657	1
3	FAM131A	6	10000	184053716	184064063	16.0695	0.0227977	rs73187642	0.00366516	0.612657	1
5	SLC6A18	6	10000	1225469	1246304	10.2963	0.0227977	rs74581452	0.0246182	0.612657	1
21	FAM3B	5	10000	42688660	42729654	15.3679	0.0228977	rs118132670	0.00469151	0.612657	1
7	OR2A5	2	10000	143747494	143748430	10.2319	0.0228977	rs2961144	0.0230972	0.612657	1
17	ATP5H	3	10000	73034954	73043074	8.29795	0.0229977	rs2291535	0.0367594	0.612657	1
3	NCEH1	6	10000	172348434	172429008	22.5796	0.0230977	rs7432459	0.0153226	0.612657	1
16	LUC7L	2	10000	238969	279449	7.57798	0.0231977	rs111775488	0.0102515	0.612657	1
9	HMCN2	23	10000	133028157	133309510	41.9672	0.0231977	rs7860727	0.00542645	0.612657	1
11	TTC12	11	10000	113185250	113237114	30.0665	0.0232977	rs6589372	0.00592918	0.612657	1
1	LOC646626	2	10000	85742040	85743771	5.14941	0.0232977	rs1060843	0.0987587	0.612657	1
7	RAB19	2	10000	140103842	140126050	7.73205	0.0233977	rs2971689	0.0116587	0.612657	1
11	PRCP	8	10000	82535408	82611557	26.8844	0.0234977	rs10736757	0.0046441	0.612657	1
1	TACSTD2	5	10000	59041094	59043166	12.8597	0.0234977	rs9583	0.0094011	0.612657	1
4	CCDC110	12	10000	186366337	186392913	36.7691	0.0234977	rs7699687	0.00454187	0.612657	1
11	MRPL17	4	10000	6701615	6704632	10.2161	0.0235976	rs3741277	0.0164533	0.612657	1
13	CRYL1	2	10000	20977805	21100012	7.74105	0.0235976	rs7165	0.00707472	0.612657	1
18	RNF152	2	10000	59482303	59560304	5.18725	0.0235976	rs116886631	0.0639407	0.612657	1
1	CEP350	20	10000	179923907	180084015	60.9428	0.0235976	rs17371308	0.000911512	0.612657	1
7	EFCAB10	2	10000	105205579	105221976	10.0864	0.0235976	rs864687	0.0221376	0.612657	1
11	MMP27	4	10000	102562414	102576468	14.4604	0.0236976	rs2701994	0.00229116	0.612657	1
13	TPT1	2	10000	45907605	45915419	7.47804	0.0236976	rs2234224	0.00624561	0.612657	1
11	MOGAT2	2	10000	75428933	75442331	5.18663	0.0237976	rs77331334	0.0242488	0.612657	1
13	TRIM13	7	10000	50571142	50592603	21.3751	0.0237976	rs60828549	0.015836	0.612657	1
19	MAP4K1	11	10000	39078279	39108675	16.4424	0.0237976	rs41274336	0.00663026	0.612657	1
1	TTLL10	6	10000	1109285	1133313	9.73341	0.0237976	rs12031928	0.0188133	0.612657	1
2	TTC32	3	10000	20096513	20101744	7.84388	0.0237976	rs7584726	0.0486594	0.612657	1
6	HLA-A	2	10000	29910246	29913661	5.14285	0.0237976	rs112525507	0.0885202	0.612657	1
2	XRCC5	13	10000	216974019	217071016	28.2956	0.0238976	rs4503989	0.00181162	0.612657	1
8	MATN2	16	10000	98881310	99048946	30.8467	0.0238976	rs11775531	0.00683122	0.612657	1
22	NOL12	3	10000	38082343	38089485	9.72617	0.0239976	rs73409416	0.0373483	0.612657	1
3	VPRBP	6	10000	51433297	51534018	14.7519	0.0239976	rs3749317	0.0189971	0.612657	1
1	BCL10	6	10000	85731459	85742587	11.9605	0.0240976	rs1060843	0.0987587	0.612657	1
20	VAPB	10	10000	56964174	57026156	21.0955	0.0242976	rs6026273	0.00660854	0.612657	1
11	OR8H2	6	10000	55872518	55873457	26.0023	0.0243976	rs61734403	0.0135461	0.612657	1
17	CD300LB	4	10000	72517312	72527613	5.00071	0.0243976	rs16978084	0.110936	0.612657	1
10	INPP5F_1	11	10000	121485558	121588662	29.9687	0.0245975	rs1063224	0.00645738	0.612657	1
1	NVL	6	10000	224415035	224517891	19.1147	0.0246975	rs35258025	0.000106473	0.612657	1
22	KIAA1656	6	10000	30764799	30773894	23.9586	0.0246975	rs1076299	0.00186228	0.612657	1
2	RALB	3	10000	121010413	121052286	10.0661	0.0246975	rs1065518	0.0192028	0.612657	1
4	NDST3	11	10000	118955499	119179789	28.7001	0.0246975	rs13119795	0.00113532	0.612657	1
19	UPK1A	4	10000	36157417	36169387	12.0142	0.0247975	rs11882996	0.0144918	0.612657	1
1	GNG12-AS1	9	10000	68297970	68668670	26.7802	0.0247975	rs269350	0.00483037	0.612657	1
1	SUSD4	5	10000	223394160	223537544	12.9239	0.0248975	rs1618537	0.0124715	0.612657	1
22	MGAT3	2	10000	39853324	39888199	8.73436	0.0248975	rs3827380	0.0317196	0.612657	1
11	LYVE1	5	10000	10579412	10590365	14.0332	0.0249975	rs7948666	0.00135407	0.612657	1
13	COMMD6	7	10000	76099349	76123575	13.5884	0.0249975	rs9543957	0.0184587	0.612657	1
19	GP6	8	10000	55525074	55549632	27.5166	0.0249975	rs1671151	0.000682769	0.612657	1
7	JAZF1	7	10000	27870192	28220437	12.7959	0.0249975	rs73089199	0.0292644	0.612657	1
22	GRAMD4	18	10000	47022657	47075688	37.9483	0.0250975	rs3179	0.0286069	0.612657	1
5	HRH2	2	10000	175085039	175113245	5.2326	0.0250975	rs1800689	0.0717906	0.612657	1
6	DDX39B	3	10000	31497995	31510252	7.25159	0.0250975	rs2523505	0.0186444	0.612657	1
15	PCSK6	18	10000	101844132	102030187	42.2471	0.0251975	rs12907397	0.00600638	0.612657	1
17	MFSD11	2	10000	74732646	74775336	9.96836	0.0251975	rs117140732	0.0134035	0.612657	1
4	ELOVL6	3	10000	110970228	111119820	13.5309	0.0251975	rs9995789	0.0103584	0.612657	1
10	DIP2C	12	10000	320129	735608	25.4282	0.0252975	rs1133113	0.00351865	0.612657	1
5	ZSWIM6	3	10000	60628099	60841999	9.59937	0.0252975	rs143225117	0.0286649	0.612657	1
11	APBB1	2	10000	6416353	6440702	4.96794	0.0253975	rs72896281	0.033214	0.612657	1
16	SSTR5-AS1	4	10000	1114081	1128731	15.0962	0.0253975	rs7189857	0.00454156	0.612657	1
16	ZNF764	2	10000	30565084	30569642	4.97651	0.0253975	rs61744716	0.0536497	0.612657	1
1	C1orf146	2	10000	92683572	92711367	4.98837	0.0253975	rs74948025	0.0438111	0.612657	1
11	OR5AS1	2	10000	55797894	55798869	9.51664	0.0254975	rs61889975	0.0209093	0.612657	1
19	ZNF426	3	10000	9638680	9649303	11.9883	0.0254975	rs34198502	0.000615583	0.612657	1
8	DEFB134	2	10000	11851488	11853760	8.20284	0.0254975	rs111399861	0.00544776	0.612657	1
12	PDE1B	4	10000	54943176	54973023	14.1311	0.0255974	rs9668037	0.000204132	0.612657	1
1	INTS7	6	10000	212113740	212209002	25.9632	0.0255974	rs17018244	0.0171814	0.612657	1
1	WLS	9	10000	68564141	68698284	26.6881	0.0255974	rs269350	0.00483037	0.612657	1
2	LOC653602	2	10000	14775214	14790943	10.0443	0.0255974	rs2196267	0.0230758	0.612657	1
4	WDFY3	9	10000	85590692	85887544	28.381	0.0256974	rs12502409	0.00399025	0.612657	1
12	SLC5A8	7	10000	101549993	101604016	17.0628	0.0257974	rs12313149	0.00640068	0.612657	1
3	CDCP1	13	10000	45123765	45187914	34.02	0.0257974	rs2176804	0.000198269	0.612657	1
22	GATSL3	3	10000	30681106	30685616	10.0412	0.0258974	rs5753058	0.0361282	0.612657	1
2	AOX1	19	10000	201450730	201536217	52.1907	0.0258974	rs4622702	0.00361889	0.612657	1
2	FLJ33534	4	10000	11239976	11272302	12.9672	0.0258974	rs13405253	0.0157724	0.612657	1
11	TMPRSS4	14	10000	117947726	117990556	43.7949	0.0259974	rs8924	0.0185481	0.612657	1
19	GRIN2D	4	10000	48898131	48948188	9.7684	0.0260974	rs186220254	0.018072	0.612657	1
1	NRD1	5	10000	52254865	52344609	9.81619	0.0260974	rs41293253	0.0413603	0.612657	1
11	CYP2R1	2	10000	14899555	14913751	5.02948	0.0261974	rs117913124	0.0601009	0.612657	1
17	PMP22	6	10000	15133093	15168674	21.7326	0.0261974	rs231020	0.000398671	0.612657	1
5	DDX46	2	10000	134094460	134166812	4.92747	0.0261974	rs2059803	0.0264593	0.612657	1
8	ZNF16	2	10000	146155743	146176274	7.38664	0.0263974	rs3824110	0.0171454	0.612657	1
12	PEX5	3	10000	7341758	7371169	9.46102	0.0264974	rs74926388	0.0230176	0.612657	1
19	ZNF708	3	10000	21473962	21512212	10.4631	0.0264974	rs1781873	0.0208362	0.612657	1
2	SMEK2	7	10000	55774427	55844860	17.0374	0.0264974	rs75273644	0.00267452	0.612657	1
5	UBE2B	2	10000	133706866	133727799	9.86819	0.0264974	rs17167484	0.0263318	0.612657	1
16	CIRH1A	5	10000	69166498	69202937	13.1093	0.0265973	rs77985323	0.00743438	0.612657	1
13	KCNRG	7	10000	50589389	50595058	21.3751	0.0266973	rs60828549	0.015836	0.612657	1
14	PAPOLA	3	10000	96968712	97033453	10.2193	0.0266973	rs13329034	0.0200854	0.612657	1
20	MMP24	6	10000	33814538	33864804	18.6154	0.0266973	rs3764733	0.00722482	0.612657	1
6	BTN2A2	13	10000	26383323	26395100	35.3301	0.0266973	rs12205476	0.0143503	0.612657	1
5	NADK2	4	10000	36192690	36242381	4.77473	0.0267973	rs3088073	0.0401937	0.612657	1
9	ZBTB34	7	10000	129622943	129648156	20.1811	0.0267973	rs74824065	3.2782e-05	0.612657	1
16	SHCBP1	2	10000	46614467	46655311	5.07408	0.0268973	rs34474615	0.0525878	0.612657	1
17	TRPV2	12	10000	16318855	16340317	32.461	0.0268973	rs4792742	0.00124107	0.612657	1
21	MORC3	16	10000	37692486	37748944	10.4958	0.0268973	rs117616951	0.139681	0.612657	1
1	ANGPTL7	5	10000	11249345	11256038	4.87971	0.0269973	rs12143172	0.211679	0.612657	1
10	PDCD4	6	10000	112631552	112659764	14.1033	0.0270973	rs7089687	0.0396453	0.612657	1
16	VPS4A	5	10000	69345286	69358946	16.0367	0.0270973	rs35815622	0.00721079	0.612657	1
1	MTOR	27	10000	11166587	11322608	41.4046	0.0270973	rs2076657	0.0185536	0.612657	1
5	DAB2	9	10000	39371775	39425335	34.1972	0.0270973	rs2738238	0.0128333	0.612657	1
11	C11orf35	5	10000	554849	560779	12.1092	0.0271973	rs2061586	0.052187	0.612657	1
1	ORC1	5	10000	52838500	52870143	11.4974	0.0271973	rs3087484	0.0138336	0.612657	1
3	ZNF502	6	10000	44754134	44765323	19.3559	0.0271973	rs61740975	0.0179012	0.612657	1
6	SLC39A7	2	10000	33168602	33172214	4.78653	0.0271973	rs41266701	0.0337234	0.612657	1
8	SGK223	2	10000	8175257	8239344	8.1057	0.0271973	rs6998115	0.0283863	0.612657	1
13	RAP2A	3	10000	98086474	98120252	8.21121	0.0272973	rs77669095	0.0181608	0.612657	1
15	TLE3	6	10000	70340129	70390256	17.8157	0.0272973	rs2270871	0.00123574	0.612657	1
22	SUSD2	5	10000	24577443	24585074	11.1903	0.0272973	rs17642338	0.00224054	0.612657	1
2	PNKD	13	10000	219135114	219211516	36.2438	0.0272973	rs9076	0.0142401	0.612657	1
4	RELL1	7	10000	37592421	37687999	19.7332	0.0272973	rs2276943	0.00659884	0.612657	1
10	ZWINT	2	10000	58117198	58121034	4.84945	0.0275972	rs2241666	0.027769	0.615322	1
1	OSCP1	13	10000	36883506	36916086	18.1731	0.0275972	rs55641251	0.0588052	0.615322	1
2	ITGAV	15	10000	187454789	187545629	46.3832	0.0275972	rs11685758	0.00486024	0.615322	1
19	SUPT5H	7	10000	39936185	39967308	12.7826	0.0276972	rs138413663	0.00536451	0.615322	1
4	USP53	5	10000	120133781	120216673	16.8667	0.0276972	rs35372126	0.000420811	0.615322	1
8	CA13	4	10000	86157715	86196302	9.3858	0.0277972	rs55702127	0.0256022	0.615322	1
1	TROVE2	6	10000	193028551	193060906	10.5846	0.0279972	rs78778826	0.0018255	0.615322	1
2	THAP4	6	10000	242523819	242576725	22.7913	0.0279972	rs112423548	0.00105438	0.615322	1
4	PDLIM3	4	10000	186421814	186456712	15.9833	0.0279972	rs2306705	0.00500541	0.615322	1
6	PNPLA1	9	10000	36210944	36276372	28.1238	0.0280972	rs2239795	0.0136847	0.615322	1
6	TUBE1	2	10000	112391859	112408751	7.89633	0.0280972	rs117382527	0.00523629	0.615322	1
10	SMNDC1	2	10000	112052797	112064707	8.36227	0.0281972	rs1050755	0.00410124	0.615322	1
19	CNOT3	11	10000	54641435	54659446	29.1919	0.0281972	rs36635	0.015335	0.615322	1
4	ALB	4	10000	74269971	74287129	15.4954	0.0281972	rs2236767	0.0122015	0.615322	1
12	FAM186B	2	10000	49976657	49999433	4.74214	0.0282972	rs143179540	0.0295638	0.615322	1
14	TM9SF1	2	10000	24658348	24664942	4.75362	0.0283972	rs10583	0.0378311	0.615322	1
6	LCA5	7	10000	80194707	80247147	21.7614	0.0283972	rs9443675	0.00142297	0.615322	1
1	LOC100505666	3	10000	155017667	155036467	8.64697	0.0284972	rs6660884	0.0667057	0.615322	1
1	PIGM	3	10000	159997461	160001783	7.19675	0.0284972	rs41265753	0.107639	0.615322	1
12	ERC1	21	10000	1100403	1605099	45.8806	0.0285971	rs1046473	0.00677457	0.615322	1
13	LECT1	3	10000	53277399	53313947	4.86032	0.0286971	rs2147692	0.118068	0.615322	1
19	CPT1C	6	10000	50194364	50216988	14.6286	0.0286971	rs116346946	0.0107958	0.615322	1
3	C3orf62	2	10000	49306029	49314508	4.81397	0.0286971	rs13077498	0.0368342	0.615322	1
7	DGKB	27	10000	14184673	14881075	51.8459	0.0286971	rs80210789	0.0103984	0.615322	1
3	EIF1B-AS1	8	10000	40214637	40351189	28.4062	0.0287971	rs4618168	0.00834593	0.615322	1
19	CD177	5	10000	43857810	43867324	14.4217	0.0289971	rs36081957	0.00405716	0.615322	1
19	IGSF23	5	10000	45116939	45140081	11.6114	0.0289971	rs140929931	0.0304465	0.615322	1
7	ACN9	4	10000	96745904	96811075	12.4875	0.0289971	rs7837	0.011589	0.615322	1
10	FAM53B	7	10000	126307862	126432930	20.8053	0.0290971	rs3802701	0.0071091	0.615322	1
4	TMEM175	3	10000	926261	952443	9.46725	0.0290971	rs2290402	0.0267553	0.615322	1
11	TP53AIP1	2	10000	128804626	128813294	4.5218	0.0291971	rs7947590	0.0339142	0.615322	1
12	MORN3	2	10000	122089292	122107560	4.7041	0.0291971	rs2720032	0.0332124	0.615322	1
19	ANKRD24	5	10000	4183350	4224811	16.7376	0.0292971	rs6510793	0.0102286	0.615322	1
2	PECR	5	10000	216903110	216946539	8.52646	0.0292971	rs1429148	0.02088	0.615322	1
7	GLI3	20	10000	42000547	42276618	22.8133	0.0292971	rs77126593	0.0289228	0.615322	1
13	NUFIP1	5	10000	45513383	45563613	11.2204	0.0293971	rs41288341	0.00314209	0.615322	1
15	RORA	7	10000	60780482	61521502	25.6215	0.0293971	rs1869486	0.0073925	0.615322	1
17	RAD51D	2	10000	33426810	33446888	7.0558	0.0293971	rs56101910	0.0470664	0.615322	1
17	HLF	2	10000	53342320	53402426	4.56446	0.0294971	rs2287222	0.0950268	0.615322	1
11	LOC100131626	5	10000	118251934	118289530	15.7208	0.029597	rs6589663	0.0327404	0.615322	1
1	ADAM15	3	10000	155023747	155035252	8.64697	0.029597	rs6660884	0.0667057	0.615322	1
2	MAPRE3	2	10000	27193524	27250087	6.9845	0.029597	rs111374647	0.0122371	0.615322	1
6	C6orf118	10	10000	165693152	165723111	24.2872	0.029597	rs573814	0.00959504	0.615322	1
5	TMEM161B	2	10000	87485449	87564696	4.98733	0.029697	rs181196831	0.0360564	0.615322	1
1	OPN3	14	10000	241756451	241803701	34.2223	0.029797	rs56176170	0.00236302	0.615322	1
7	PTCD1	5	10000	99014361	99036462	14.4714	0.029797	rs114658645	0.0106447	0.615322	1
19	PLK5	4	10000	1524072	1535455	13.0076	0.029997	rs116095010	0.0008847	0.615322	1
19	TPM4	5	10000	16178316	16213813	15.33	0.029997	rs2303150	0.0120936	0.615322	1
6	C6orf57	3	10000	71276624	71298606	7.90965	0.029997	rs1048886	0.022839	0.615322	1
6	ECHDC1	5	10000	127609856	127664754	14.6248	0.029997	rs9401949	0.00131609	0.615322	1
14	AJUBA_1	3	10000	23440382	23451851	7.16346	0.030097	rs12147025	0.0102252	0.615322	1
15	LOC101928784	7	10000	60771376	60922838	25.6215	0.030097	rs1869486	0.0073925	0.615322	1
1	IPP	6	10000	46159997	46216485	20.8246	0.030097	rs6658700	0.00165204	0.615322	1
6	TAP1	16	10000	32812985	32821748	22.6669	0.030097	rs241423	0.0104979	0.615322	1
1	BCL9	8	10000	147013270	147098020	19.2903	0.030197	rs77650336	0.00148674	0.615322	1
13	ZC3H13	11	10000	46536313	46626896	27.5774	0.030297	rs17067518	0.00268665	0.615322	1
17	CCL11	2	10000	32612686	32615199	4.57364	0.030297	rs41362349	0.0630688	0.615322	1
17	USP36	7	10000	76792964	76836969	15.4094	0.030297	rs3744799	0.00865532	0.615322	1
6	HIVEP1	6	10000	12012723	12165232	18.6587	0.030297	rs1126472	0.0165502	0.615322	1
11	CPSF7	2	10000	61170119	61197464	7.1353	0.030397	rs3019198	0.0295693	0.615322	1
14	TTC9	2	10000	71108503	71142077	4.71703	0.030397	rs45621632	0.0335213	0.615322	1
9	RC3H2	7	10000	125611731	125667562	15.3034	0.030397	rs41277132	0.0203692	0.615322	1
7	WBSCR17	15	10000	70597522	71178586	32.5333	0.030497	rs7806503	0.0142568	0.615322	1
12	RFC5	8	10000	118454505	118470042	21.4054	0.0305969	rs2393374	0.0124601	0.615322	1
13	DLEU2	8	10000	50556687	50699677	24.5198	0.0305969	rs60828549	0.015836	0.615322	1
3	LARS2	6	10000	45430074	45590328	18.0854	0.0305969	rs34191038	0.0290984	0.615322	1
11	KRTAP5-5	3	10000	1651032	1652159	13.029	0.0306969	rs4752770	0.0227537	0.615322	1
5	CLK4	3	10000	178029664	178054054	7.01968	0.0306969	rs501721	0.0426688	0.615322	1
10	SNCG	5	10000	88718287	88723017	7.43357	0.0307969	rs9864	0.11149	0.615322	1
11	OR5D16	2	10000	55606227	55607214	7.05045	0.0308969	rs61896326	0.00872242	0.615322	1
12	PYROXD1	9	10000	21590537	21624182	29.9098	0.0308969	rs3759229	0.00665056	0.615322	1
17	SPOP	6	10000	47676245	47755525	17.1158	0.0308969	rs3815473	0.0114172	0.615322	1
1	MTR	26	10000	236958580	237067281	68.3038	0.0308969	rs3820571	0.00115789	0.615322	1
10	AKR1C3	8	10000	5090957	5149878	24.7542	0.0309969	rs3763676	0.00581214	0.615322	1
1	PEX19	3	10000	160246598	160254941	10.6055	0.0309969	rs193290301	0.00294139	0.615322	1
3	SLC26A6	3	10000	48663155	48672926	11.2665	0.0309969	rs34368826	0.0123331	0.615322	1
2	CAB39	4	10000	231577556	231685790	12.7893	0.0311969	rs7596575	0.00159473	0.615322	1
4	HERC6	3	10000	89299890	89364249	7.05673	0.0312969	rs62310042	0.0282705	0.615322	1
6	TMEM244	7	10000	130152388	130182416	17.275	0.0312969	rs9402185	0.00734262	0.615322	1
2	DPP4	10	10000	162848754	162931052	25.1778	0.0313969	rs10930040	0.0131056	0.615322	1
3	LOC101927123	3	10000	127041149	127109513	9.41152	0.0313969	rs9856643	0.0425635	0.615322	1
9	ACO1	13	10000	32384600	32450832	25.6902	0.0313969	rs118188918	0.00103814	0.615322	1
17	KRTAP4-6	3	10000	39295684	39296739	4.65429	0.0314969	rs28405099	0.0335766	0.615322	1
18	CELF4	2	10000	34823007	35146000	7.0268	0.0314969	rs72883696	0.00893932	0.615322	1
19	MKNK2	2	10000	2037469	2051243	7.28741	0.0314969	rs3746101	0.00982566	0.615322	1
19	REXO1	2	10000	1815244	1848452	4.69696	0.0314969	rs893538	0.0352138	0.615322	1
14	SNAPC1	4	10000	62229074	62263146	12.3024	0.0315968	rs35009885	0.00785696	0.615322	1
2	MPP4	6	10000	202509596	202563417	11.6248	0.0315968	rs3754932	0.0126925	0.615322	1
3	FBXO40	11	10000	121312169	121349139	35.433	0.0315968	rs9810952	0.00139375	0.615322	1
11	KCNJ11	2	10000	17406795	17410878	9.20122	0.0316968	rs5222	0.0305816	0.615322	1
15	SPG11	6	10000	44854893	44955876	8.23428	0.0316968	rs111347025	0.00732616	0.615322	1
1	PIGK	12	10000	77554666	77685132	31.5192	0.0316968	rs169216	0.00096872	0.615322	1
22	SEC14L3	15	10000	30855215	30868034	36.846	0.0316968	rs5749104	0.00512183	0.615322	1
6	CLIC5	7	10000	45866189	46048085	17.7764	0.0316968	rs3734206	0.0159501	0.615322	1
20	UQCC1	7	10000	33890368	33999945	22.2114	0.0317968	rs3764732	0.000715879	0.615322	1
8	SNX16	8	10000	82711817	82754521	29.0126	0.0317968	rs77057724	1.35298e-05	0.615322	1
12	OR6C76	2	10000	55820037	55820976	4.74619	0.0318968	rs6581046	0.0917288	0.615322	1
16	WFIKKN1	2	10000	681011	684116	7.2155	0.0318968	rs75432281	0.0397169	0.615322	1
20	NCOA5	3	10000	44689625	44718580	7.67692	0.0318968	rs17450969	0.010655	0.615322	1
8	ATP6V0D2	5	10000	87111138	87166454	15.4615	0.0318968	rs17660682	0.00332772	0.615322	1
7	ATP5J2-PTCD1	6	10000	99014361	99063824	17.986	0.0319968	rs114658645	0.0106447	0.615322	1
8	PIWIL2	10	10000	22132809	22213584	27.7691	0.0319968	rs74853495	0.0040944	0.615322	1
12	FAM186A	7	10000	50721094	50790405	19.3871	0.0320968	rs6580742	0.0273664	0.615322	1
16	AFG3L1P	3	10000	90038987	90067195	4.50864	0.0320968	rs4785759	0.0340759	0.615322	1
9	ZNF483	9	10000	114287438	114340124	14.8255	0.0320968	rs4978444	0.012067	0.615322	1
2	GCFC2	9	10000	75889831	75938111	23.2093	0.0321968	rs17690300	0.00188883	0.615735	1
16	ZNF19	5	10000	71507975	71523254	15.6815	0.0322968	rs17345313	0.00355058	0.615735	1
22	CCDC157	7	10000	30752626	30772818	25.8477	0.0322968	rs1076299	0.00186228	0.615735	1
9	PPP3R2	5	10000	104353896	104357283	15.2257	0.0322968	rs3739724	0.00485774	0.615735	1
12	FBRSL1	2	10000	133067156	133161773	9.0185	0.0324968	rs34140384	0.0319592	0.617841	1
18	ENOSF1	20	10000	670323	712662	61.8642	0.0324968	rs3819101	0.00105345	0.617841	1
11	CDC42BPG	4	10000	64591661	64612041	12.9345	0.0326967	rs74447078	0.00068246	0.619085	1
1	PRPF3	6	10000	150293927	150325704	15.4238	0.0326967	rs16836143	0.00109489	0.619085	1
4	EGF	9	10000	110834039	110934118	17.4584	0.0326967	rs6825106	0.00213924	0.619085	1
17	SLC47A2	4	10000	19581627	19620043	8.65145	0.0327967	rs35263947	0.0223251	0.619279	1
2	MEIS1	3	10000	66662531	66799891	4.59105	0.0327967	rs2861108	0.0722054	0.619279	1
7	CCT6A	3	10000	56119377	56131682	9.17834	0.0328967	rs4927	0.0164063	0.620319	1
7	MAFK	4	10000	1570367	1582679	7.23576	0.0330967	rs116976138	0.0710837	0.623238	1
10	SYNPO2L	2	10000	75404638	75415863	4.48758	0.0332967	rs3740293	0.0388104	0.625649	1
2	DUSP2	2	10000	96808907	96811179	7.15469	0.0333967	rs115786506	0.0183574	0.625649	1
6	ARMC2	8	10000	109169618	109295675	14.775	0.0333967	rs11153136	0.0634804	0.625649	1
14	IFT43	3	10000	76452095	76550416	4.4455	0.0334967	rs116881452	0.0704189	0.625649	1
16	RNPS1	5	10000	2303116	2318413	17.6158	0.0334967	rs161431	0.0345371	0.625649	1
16	TLDC1	2	10000	84509965	84538288	4.35706	0.0334967	rs501782	0.114072	0.625649	1
1	CMPK1	4	10000	47799468	47844511	14.634	0.0335966	rs7543016	0.00104897	0.626668	1
4	HTN1	2	10000	70916158	70924559	4.5976	0.0337966	rs2271644	0.0335162	0.629548	1
20	BIRC7	4	10000	61867234	61871859	6.9181	0.0338966	rs1075557	0.0135026	0.630559	1
3	TMIE	2	10000	46742822	46752413	6.8544	0.0339966	rs7635402	0.0236418	0.631568	1
10	PTEN	3	10000	89623194	89728532	9.27798	0.0340966	rs34761252	0.0236717	0.631725	1
11	OR4C16	3	10000	55339603	55340536	10.958	0.0340966	rs78612916	0.0183162	0.631725	1
1	RSBN1	3	10000	114304453	114355070	4.57738	0.0341966	rs74764444	0.0822345	0.632037	1
3	TP63	8	10000	189349215	189615068	18.4889	0.0342966	rs73199799	0.00520028	0.632037	1
6	SASH1	9	10000	148663728	148873184	17.3961	0.0342966	rs1465307	0.0203501	0.632037	1
7	WIPF3	18	10000	29846169	29956682	45.6276	0.0342966	rs12532093	0.0011362	0.632037	1
20	UBOX5	8	10000	3088218	3140556	19.1062	0.0344966	rs913555	0.00515204	0.633251	1
3	VWA5B2	8	10000	183948316	183960117	26.772	0.0344966	rs2668195	0.00735897	0.633251	1
2	PSMD14	5	10000	162164785	162268228	12.7484	0.0345965	rs16845844	0.0058148	0.633251	1
10	PFKFB3	14	10000	6186842	6277507	30.3279	0.0346965	rs11541590	0.0370838	0.633251	1
14	CFL2	2	10000	35179587	35184029	8.58867	0.0346965	rs9491	0.0331791	0.633251	1
15	TTBK2	7	10000	43036541	43213007	21.7276	0.0346965	rs16957168	0.000953918	0.633251	1
1	RNU6-79P	2	10000	201736888	201767778	8.85802	0.0346965	rs564440	0.00594275	0.633251	1
17	PHOSPHO1	2	10000	47300731	47308128	7.1256	0.0347965	rs2293218	0.044844	0.633251	1
6	AKIRIN2	2	10000	88384577	88411985	7.506	0.0347965	rs1052623	0.0158063	0.633251	1
16	PAM16	2	10000	4390251	4401373	4.44925	0.0348965	rs2072151	0.050367	0.633251	1
11	GRAMD1B	25	10000	123396343	123498479	56.6399	0.0349965	rs1148088	0.00581263	0.633251	1
11	SIAE	9	10000	124505684	124546199	29.3984	0.0349965	rs148946301	0.000107135	0.633251	1
10	PROSER2-AS1	5	10000	11891606	11936709	16.3212	0.0350965	rs41291265	0.033238	0.633251	1
11	ZNF214	4	10000	7020548	7041586	12.5944	0.0350965	rs1352860	0.0179336	0.633251	1
12	RAP1B	4	10000	69004618	69054385	10.696	0.0350965	rs150833069	0.0332489	0.633251	1
5	PITX1	5	10000	134363423	134369964	16.8047	0.0350965	rs479632	0.00374609	0.633251	1
10	ADAM12	23	10000	127700953	128077127	48.2121	0.0352965	rs41303603	0.0094413	0.634272	1
14	ESRRB	7	10000	76837689	76968180	14.0613	0.0352965	rs45507197	0.0154905	0.634272	1
15	RAB27A	12	10000	55495163	55582013	46.5272	0.0352965	rs1061874	0.0187084	0.634272	1
20	SLCO4A1	5	10000	61273796	61303647	8.88059	0.0353965	rs4809464	0.052687	0.634272	1
22	SLC5A1	11	10000	32439018	32509011	28.2632	0.0353965	rs1056444	0.0195369	0.634272	1
10	VPS26A	6	10000	70883907	70932616	17.097	0.0355964	rs61871361	0.000319302	0.634272	1
1	RAB29	10	10000	205737113	205744610	16.7998	0.0356964	rs12127133	0.0085526	0.634272	1
20	SNAP25	7	10000	10199476	10288066	16.3258	0.0356964	rs362998	0.0173887	0.634272	1
2	PP14571	6	10000	241388835	241396117	18.6957	0.0356964	rs143723885	0.000285524	0.634272	1
6	SERINC1	5	10000	122764492	122792952	16.4732	0.0356964	rs3752573	0.00460839	0.634272	1
16	TERF2	3	10000	69389463	69419891	9.43134	0.0357964	rs35439397	0.028406	0.634272	1
4	MAML3	2	10000	140637545	141075233	7.75177	0.0357964	rs72714251	0.0296294	0.634272	1
6	TAF11	2	10000	34845554	34855848	6.96196	0.0357964	rs4646947	0.0229927	0.634272	1
9	GBA2	2	10000	35736862	35749225	9.03916	0.0357964	rs3750434	0.0139969	0.634272	1
10	PROSER2	5	10000	11865396	11914276	16.3212	0.0358964	rs41291265	0.033238	0.635228	1
3	CYP8B1	2	10000	42913683	42917633	7.04485	0.0359964	rs3732860	0.00854901	0.635369	1
6	RSPH4A	9	10000	116937641	116954148	12.4917	0.0359964	rs41289942	0.00242612	0.635369	1
3	SETD5	5	10000	9439383	9519838	14.0587	0.0360964	rs3915844	0.00584168	0.63632	1
1	ATP2B4	13	10000	203595914	203713209	28.4544	0.0364964	rs3820197	0.00128737	0.638837	1
2	PTPRN	9	10000	220154344	220174295	29.4282	0.0365963	rs2271594	0.000370815	0.638837	1
11	OR8J1	2	10000	56127690	56128764	6.56199	0.0366963	rs7927015	0.0150433	0.638837	1
19	CYP2A13	4	10000	41594355	41602100	10.3558	0.0366963	rs9917112	0.023044	0.638837	1
20	LSM14B	2	10000	60697516	60710434	7.57795	0.0366963	rs6089656	0.0179379	0.638837	1
12	LINC00941	2	10000	30948614	30955645	7.37891	0.0367963	rs256653	0.0190161	0.638837	1
1	WRAP73	2	10000	3547330	3566671	6.9444	0.0367963	rs2273954	0.0143721	0.638837	1
15	STARD9	10	10000	42867856	43013196	33.9835	0.0368963	rs3742993	0.00469784	0.638837	1
1	HHLA3	3	10000	70820492	70833705	8.6074	0.0368963	rs6661178	0.0158361	0.638837	1
2	PRKAG3	5	10000	219687105	219696512	6.65876	0.0368963	rs692243	0.0327121	0.638837	1
2	SULT1C4	5	10000	108994420	109004270	11.6106	0.0368963	rs4149436	0.0253122	0.638837	1
12	ANHX	3	10000	133794897	133812422	9.48023	0.0369963	rs36130280	0.0161534	0.638837	1
19	CARD8	10	10000	48711342	48759203	24.213	0.0369963	rs10500299	0.00164144	0.638837	1
1	PODN	3	10000	53527723	53551174	8.61433	0.0370963	rs11580093	0.0279173	0.638837	1
6	DACT2	12	10000	168693509	168720434	30.9225	0.0370963	rs10945499	0.00697119	0.638837	1
7	ATG9B	3	10000	150709296	150721586	6.6645	0.0370963	rs3918239	0.0106681	0.638837	1
15	CAPN3	7	10000	42651697	42704515	13.9141	0.0371963	rs3115884	0.00836747	0.638837	1
11	HINFP	9	10000	118992232	119005765	29.4097	0.0372963	rs537153	0.0100797	0.638837	1
16	C16orf54	2	10000	29753785	29757340	8.62258	0.0372963	rs7205278	0.0240937	0.638837	1
17	SARM1	4	10000	26698682	26728055	11.8669	0.0372963	rs739439	0.00566405	0.638837	1
1	SV2A	7	10000	149874871	149889434	17.9082	0.0372963	rs56351279	0.0135391	0.638837	1
7	IMMP2L	6	10000	110303105	111202573	11.9383	0.0372963	rs78635244	0.0353947	0.638837	1
19	CNN2	5	10000	1026297	1039064	16.3306	0.0373963	rs11672916	0.00227029	0.638837	1
2	NOSTRIN	9	10000	169643048	169721849	22.9104	0.0373963	rs2632372	0.00579683	0.638837	1
2	SLC35F6	2	10000	26987141	27004099	6.83208	0.0373963	rs10186142	0.0204053	0.638837	1
11	HMBS	2	10000	118955586	118964259	6.60403	0.0374963	rs28990986	0.0102285	0.639754	1
16	FLYWCH1	12	10000	2961979	3001209	34.8653	0.0375962	rs9933986	0.00818797	0.640668	1
11	C11orf44	2	10000	130542850	130587247	4.53816	0.0376962	rs7105639	0.0813571	0.640789	1
22	ZNF70	4	10000	24083771	24093279	11.9574	0.0376962	rs41277299	0.0245557	0.640789	1
16	MRPL28	4	10000	417383	420569	13.9861	0.0379962	rs67175660	0.0144718	0.643296	1
1	IPO9-AS1	11	10000	201657383	201798687	33.8113	0.0379962	rs564440	0.00594275	0.643296	1
1	NTNG1	4	10000	107682628	108024475	10.2746	0.0379962	rs17505369	0.0119648	0.643296	1
9	ANP32B	2	10000	100745488	100778224	8.874	0.0380962	rs1131641	0.0229081	0.643296	1
13	PROSER1	11	10000	39584001	39612213	33.1645	0.0381962	rs9576697	0.00300395	0.643296	1
16	DYNC1LI2	3	10000	66754798	66785525	4.36745	0.0382962	rs58727720	0.10142	0.643296	1
1	SPSB1	7	10000	9352940	9429590	18.211	0.0382962	rs41301983	0.00142409	0.643296	1
2	NCOA1	7	10000	24807345	24993570	8.91355	0.0382962	rs41281513	0.0166688	0.643296	1
11	USP28	4	10000	113668596	113746256	8.84619	0.0383962	rs17802653	0.0511683	0.643296	1
2	ABCA12	27	10000	215796265	216003151	60.9532	0.0383962	rs1980844	0.00655598	0.643296	1
2	PGAP1	16	10000	197697727	197791454	28.547	0.0383962	rs12104726	0.00310885	0.643296	1
19	ZNF738	8	10000	21541734	21571384	24.9904	0.0384962	rs12981564	0.0222893	0.643296	1
2	EMILIN1	3	10000	27301434	27309265	10.5745	0.0384962	rs2289360	0.0277852	0.643296	1
5	SLC12A7	15	10000	1050488	1112172	40.6473	0.0384962	rs7722287	0.0140738	0.643296	1
7	GPR146	6	10000	1097140	1098897	17.7543	0.0385961	rs2293523	0.0246535	0.644187	1
16	ZNF598	6	10000	2047652	2059822	15.0965	0.0386961	rs56214816	0.0186712	0.644298	1
9	MTAP	11	10000	21802634	21865969	35.3575	0.0386961	rs10117507	0.0120883	0.644298	1
15	TJP1	14	10000	29992356	30114706	29.0466	0.0388961	rs17683205	0.00193342	0.645292	1
16	ALG1	2	10000	5121809	5137380	4.24857	0.0388961	rs2291952	0.052869	0.645292	1
3	TBCCD1	2	10000	186263855	186288332	7.25494	0.0388961	rs2889755	0.00733048	0.645292	1
11	KDM2A	4	10000	66886739	67025550	4.30667	0.0389961	rs113780245	0.0626305	0.646174	1
14	STRN3	5	10000	31363004	31495607	8.06984	0.0390961	rs2273171	0.0551108	0.647054	1
11	OR8H3	4	10000	55889848	55890787	13.1987	0.0391961	rs61747871	0.00718395	0.647157	1
20	ADNP	6	10000	49505454	49547527	13.0364	0.0391961	rs875068	0.0351742	0.647157	1
8	ENTPD4	16	10000	23286664	23315244	43.7477	0.0392961	rs1064960	0.00214801	0.647564	1
3	C3orf27	5	10000	128290842	128294929	14.4865	0.0393961	rs2712423	0.0115011	0.647564	1
9	NOXA1	2	10000	140317846	140328858	6.58194	0.0393961	rs9414734	0.0105097	0.647564	1
8	ELP3	6	10000	27947747	28048669	16.8751	0.0394961	rs2305451	0.0143709	0.647564	1
8	STMN4	2	10000	27092839	27115956	7.16287	0.0394961	rs3739212	0.018735	0.647564	1
14	PPM1A	8	10000	60712469	60765805	28.3253	0.039596	rs2273623	0.0117089	0.647564	1
14	SRSF5	2	10000	70233828	70238722	4.08122	0.039596	rs147871553	0.0531812	0.647564	1
20	ZNFX1	6	10000	47862438	47894756	20.0501	0.039596	rs238220	0.0140151	0.647564	1
22	LOC101927722	5	10000	47857047	47882860	16.0058	0.039696	rs116961986	0.000637557	0.648431	1
9	SLC31A1	7	10000	115983807	116026772	16.5051	0.039896	rs41280225	0.0133136	0.649866	1
17	RNF157-AS1	3	10000	74136636	74150729	8.02668	0.039996	rs1465960	0.0500289	0.649866	1
9	CCIN	4	10000	36169388	36171331	10.1149	0.039996	rs3739609	0.055611	0.649866	1
16	RPL3L	3	10000	1994579	2004679	6.57367	0.040096	rs2531331	0.0335963	0.649866	1
2	RSAD2	12	10000	7017795	7038363	36.4814	0.040096	rs75387034	0.00154734	0.649866	1
14	MYH7	10	10000	23881946	23904870	24.2213	0.040196	rs3729825	0.00120753	0.649866	1
15	LINGO1	3	10000	77905368	77924709	11.0223	0.040196	rs2271397	0.0176424	0.649866	1
11	DDB1	2	10000	61066918	61100684	6.63985	0.040296	rs11230664	0.0127248	0.649866	1
4	ALPK1	23	10000	113218498	113363764	59.9689	0.040296	rs231248	0.0018224	0.649866	1
10	LIPF	8	10000	90424145	90438572	21.144	0.040396	rs1228187	0.0194661	0.649866	1
15	LOC100128714	3	10000	26147506	26298267	7.74692	0.040396	rs12440137	0.0799267	0.649866	1
19	ZNF542P	3	10000	56879467	56891196	8.41462	0.040396	rs2304125	0.00381999	0.649866	1
9	TLR4	3	10000	120466452	120479769	6.53543	0.040396	rs11536889	0.0353072	0.649866	1
4	TACR3	2	10000	104510624	104640973	6.72498	0.040496	rs3733632	0.00963017	0.650149	1
1	NAV1	11	10000	201617449	201796102	33.8113	0.0408959	rs564440	0.00594275	0.650149	1
20	UBOX5-AS1	8	10000	3087556	3131513	19.1062	0.0408959	rs913555	0.00515204	0.650149	1
4	HPGD	9	10000	175411327	175444049	17.969	0.0408959	rs17060532	0.0157121	0.650149	1
12	ASCL4	2	10000	108168161	108170421	7.36071	0.0409959	rs11113472	0.0492306	0.650149	1
3	USP19	5	10000	49145478	49158371	13.0795	0.0409959	rs11552724	0.0262841	0.650149	1
11	FZD4	3	10000	86656716	86666440	7.75488	0.0410959	rs72963441	0.0349566	0.650149	1
18	SERPINB13	5	10000	61254533	61266433	15.5389	0.0410959	rs9959343	0.0243893	0.650149	1
7	FBXL18	12	10000	5515427	5553399	30.6975	0.0410959	rs12667381	0.000830846	0.650149	1
12	CCDC62	5	10000	123259055	123311927	6.89567	0.0411959	rs1798563	0.0729529	0.650149	1
2	CERS6-AS1	6	10000	169628460	169642939	12.7076	0.0411959	rs3814378	0.029645	0.650149	1
4	AFP	6	10000	74301935	74321502	15.561	0.0411959	rs16849384	0.0174051	0.650149	1
11	FOXRED1	4	10000	126138934	126148027	9.48283	0.0412959	rs594318	0.0695664	0.650149	1
19	RPS9	7	10000	54704725	54711515	16.9992	0.0412959	rs4806499	0.01007	0.650149	1
1	TMEM61	2	10000	55446464	55457966	7.69417	0.0412959	rs2495513	0.0227514	0.650149	1
6	TAPSAR1	3	10000	32811862	32814277	9.96831	0.0412959	rs1057373	0.0341201	0.650149	1
8	CHRAC1	4	10000	141521396	141527252	11.2285	0.0412959	rs117523821	0.011437	0.650149	1
8	ZNF252P-AS1	5	10000	146228196	146231432	14.3228	0.0412959	rs76803427	0.0471951	0.650149	1
17	KRT40	22	10000	39133967	39143387	74.2608	0.0414959	rs8068223	0.0140186	0.650149	1
2	ALMS1P	3	10000	73872045	73912694	8.19912	0.0414959	rs146950422	0.00754315	0.650149	1
11	RCN1	8	10000	32112476	32127272	24.0517	0.0415958	rs223059	0.00636202	0.650149	1
1	PCP4L1	4	10000	161228516	161255240	8.38001	0.0415958	rs12091289	0.0320473	0.650149	1
2	STARD7	4	10000	96850602	96874573	12.2965	0.0415958	rs997547	0.00125547	0.650149	1
11	METTL15	2	10000	28129797	28355054	6.55291	0.0416958	rs11602768	0.0233643	0.650149	1
3	ZBTB47	2	10000	42695175	42709072	6.45313	0.0416958	rs11129967	0.022011	0.650149	1
11	SPA17	2	10000	124543739	124564687	8.21699	0.0418958	rs7927406	0.0144016	0.650149	1
15	THAP10	2	10000	71173680	71184772	4.12662	0.0418958	rs62019073	0.0835737	0.650149	1
3	CD200R1	8	10000	112641531	112693937	18.697	0.0419958	rs77561169	0.0230641	0.650149	1
6	RUNX2_2	2	10000	45390313	45518819	7.32328	0.0419958	rs62400377	0.00928631	0.650149	1
9	RAPGEF1	18	10000	134452156	134612925	43.0578	0.0420958	rs113525739	0.0227965	0.650149	1
12	ARHGDIB	3	10000	15094949	15114562	6.30883	0.0421958	rs10846092	0.0336481	0.650149	1
16	RNF166	4	10000	88762902	88772829	9.49178	0.0422958	rs2306049	0.0216357	0.650149	1
19	AKT2	8	10000	40736223	40791302	20.8167	0.0422958	rs74457111	0.0102422	0.650149	1
3	NEK10	19	10000	27257096	27410912	44.6312	0.0422958	rs12494667	0.00676941	0.650149	1
6	PNLDC1	14	10000	160221280	160241736	27.1123	0.0422958	rs6910976	0.0132171	0.650149	1
10	SRGN	3	10000	70847827	70864567	6.38608	0.0424958	rs67852477	0.0413994	0.650149	1
17	C17orf100	2	10000	6555058	6556617	6.84286	0.0425957	rs7226265	0.0528283	0.650149	1
19	DACT3	7	10000	47150868	47164395	14.4048	0.0425957	rs45555133	0.0242778	0.650149	1
2	SLC4A5	8	10000	74443368	74570534	16.4216	0.0425957	rs7602215	0.011091	0.650149	1
5	TTC37	9	10000	94799598	94890709	23.2742	0.0425957	rs2731833	0.00241351	0.650149	1
9	AKNA	13	10000	117096432	117156685	27.7012	0.0425957	rs10739407	0.0265789	0.650149	1
11	KIF18A	6	10000	28042162	28129746	16.0784	0.0426957	rs10458896	0.0132568	0.650149	1
14	TOX4	8	10000	21945334	21967319	25.4097	0.0426957	rs1061026	0.0152267	0.650149	1
19	GYS1	5	10000	49471381	49496610	11.2323	0.0426957	rs2270937	0.0476355	0.650149	1
11	EHBP1L1	3	10000	65343508	65360116	11.4597	0.0427957	rs6591182	0.000852706	0.650149	1
14	CBLN3	4	10000	24895739	24898731	10.2654	0.0427957	rs2273632	0.006082	0.650149	1
20	JPH2	8	10000	42740336	42816218	20.3792	0.0427957	rs1055689	0.000299173	0.650149	1
7	SNX8	5	10000	2291404	2354099	11.3468	0.0429957	rs6947645	0.0205414	0.650149	1
11	OR2D2	2	10000	6912804	6913731	4.1129	0.0430957	rs1965209	0.0720148	0.650149	1
18	CLUL1	2	10000	596997	650293	6.13327	0.0431957	rs2219281	0.0133864	0.650149	1
1	TNFAIP8L2-SCNM1	2	10000	151129104	151142773	6.38809	0.0431957	rs41305062	0.0265841	0.650149	1
3	AGTR1	2	10000	148415657	148460790	7.01851	0.0431957	rs5182	0.00999593	0.650149	1
5	BRD9	5	10000	863849	892939	6.22424	0.0432957	rs72703154	0.106519	0.650149	1
8	PINX1	10	10000	10622470	10697409	24.4217	0.0432957	rs17152571	0.0171909	0.650149	1
12	SYT1	8	10000	79257772	79845788	16.0677	0.0433957	rs2037743	0.0171459	0.650149	1
20	PPP1R16B	12	10000	37434347	37551667	25.1305	0.0433957	rs62201386	0.0626886	0.650149	1
6	LINC00574	2	10000	170190168	170202969	6.74778	0.0433957	rs3807067	0.0474489	0.650149	1
15	NR2E3	2	10000	72102887	72110597	7.94134	0.0434957	rs1805021	0.0113503	0.650149	1
19	CERS4	5	10000	8274216	8327304	8.20861	0.0434957	rs2306199	0.100081	0.650149	1
1	TNFRSF9	2	10000	7975930	8003225	4.1525	0.0434957	rs226476	0.0427221	0.650149	1
6	LINC00242	2	10000	170188885	170198921	6.74778	0.0434957	rs3807067	0.0474489	0.650149	1
2	INSIG2	4	10000	118846049	118867597	6.12315	0.0435956	rs138198712	0.105033	0.650149	1
5	ADCY2	18	10000	7396342	7830194	37.8497	0.0435956	rs11134252	0.00141106	0.650149	1
15	DIS3L	10	10000	66585632	66626236	18.0571	0.0436956	rs17258507	0.013578	0.650149	1
10	NEURL1	7	10000	105253734	105352309	13.5371	0.0437956	rs4917395	0.00571948	0.650149	1
7	IMPDH1	5	10000	128032330	128050036	8.52612	0.0437956	rs2278293	0.0319785	0.650149	1
7	SYPL1	4	10000	105730813	105753093	6.10684	0.0437956	rs117650939	0.0549899	0.650149	1
8	OC90	10	10000	133036466	133071627	30.4454	0.0437956	rs2202068	0.0229015	0.650149	1
17	DNAI2	9	10000	72270385	72311023	20.9993	0.0438956	rs34880269	0.0103029	0.650149	1
2	C2orf80	12	10000	209030070	209054773	30.5139	0.0438956	rs62194831	0.00429964	0.650149	1
11	MUC2	28	10000	1074874	1104416	73.173	0.0439956	rs10902083	0.00574914	0.650149	1
19	C19orf81	2	10000	51152701	51162567	4.11008	0.0439956	rs35816100	0.0751554	0.650149	1
6	ZNF192P1	2	10000	28129538	28137373	4.01487	0.0439956	rs16893735	0.0462606	0.650149	1
10	PRDX3	4	10000	120927214	120938377	13.2167	0.0440956	rs3740562	0.0247561	0.650149	1
1	ICMT	3	10000	6281252	6296044	11.7825	0.0440956	rs12070839	0.0255245	0.650149	1
1	MDS2	4	10000	23953823	23967056	16.2282	0.0440956	rs1317329	0.0215181	0.650149	1
22	CARD10	14	10000	37886399	37915210	30.6037	0.0440956	rs2235331	0.0131222	0.650149	1
3	SYN2	11	10000	12045833	12233532	17.1845	0.0440956	rs7652520	0.0169341	0.650149	1
22	SGSM3	4	10000	40766594	40806293	10.3211	0.0443956	rs9611337	0.0161048	0.650149	1
3	SLC6A1	7	10000	11034419	11080935	13.7592	0.0443956	rs2246543	0.0308421	0.650149	1
1	ZBTB7B	4	10000	154975105	154991001	12.8715	0.0444956	rs6673081	0.0140907	0.650149	1
12	ANKLE2	8	10000	133302252	133338474	17.4291	0.0446955	rs7304425	0.0155236	0.650149	1
15	CLK3	2	10000	74900712	74922542	6.69869	0.0446955	rs11629749	0.0313277	0.650149	1
18	ZNF24	5	10000	32912177	32924426	13.4815	0.0446955	rs76035223	0.044923	0.650149	1
22	NF2	13	10000	29999544	30094589	34.336	0.0446955	rs2527336	0.0194139	0.650149	1
8	SCARA5	13	10000	27727398	27850369	22.2917	0.0446955	rs4383927	0.0320009	0.650149	1
17	KRTAP3-2	3	10000	39155444	39156138	9.67231	0.0447955	rs17843004	0.0322784	0.650149	1
20	PCIF1	3	10000	44563316	44576662	8.81311	0.0447955	rs62213347	0.00469799	0.650149	1
13	SIAH3	6	10000	46354415	46425846	15.6019	0.0448955	rs943292	0.0287238	0.650149	1
19	TMEM221	2	10000	17546317	17559376	6.34041	0.0448955	rs3810209	0.0223684	0.650149	1
1	LOC643355	2	10000	112533189	112541463	6.16502	0.0449955	rs2366125	0.0354623	0.650149	1
10	ZNF365	14	10000	64133915	64431771	24.7737	0.0450955	rs2893899	0.00284588	0.650149	1
14	LRRC16B	16	10000	24521205	24538937	28.5929	0.0450955	rs4982852	0.017112	0.650149	1
1	ZBTB37	2	10000	173837492	173855774	6.42397	0.0450955	rs16846520	0.0685347	0.650149	1
9	DFNB31	12	10000	117164359	117267736	30.9342	0.0450955	rs4527950	0.0018705	0.650149	1
9	NEK6	4	10000	127019884	127114719	12.4841	0.0451955	rs1045774	0.0440241	0.650149	1
12	C12orf40	6	10000	40019971	40115720	16.1732	0.0452955	rs11172990	0.0244307	0.650149	1
16	TEKT5	5	10000	10721360	10788802	15.4752	0.0452955	rs17604545	0.000160387	0.650149	1
7	KMT2C	4	10000	151832009	152133090	6.35004	0.0452955	rs6464211	0.0763327	0.650149	1
11	OSBPL5	12	10000	3108345	3186582	26.3318	0.0453955	rs10833220	0.00314234	0.650149	1
7	GIMAP5	7	10000	150434435	150440737	18.9719	0.0453955	rs9657894	0.00887027	0.650149	1
15	CPEB1	2	10000	83211950	83316767	4.02111	0.0454955	rs61733713	0.108264	0.650149	1
5	SAP30L-AS1	14	10000	153769328	153825382	38.0297	0.0454955	rs3172941	0.00635912	0.650149	1
9	PIGO	2	10000	35088684	35096598	6.3829	0.0455954	rs10972310	0.0368136	0.650149	1
3	CELSR3	6	10000	48673895	48700348	20.0603	0.0456954	rs6773261	0.0120749	0.650149	1
17	GLOD4	2	10000	662548	685571	6.27781	0.0457954	rs2273453	0.0159127	0.650149	1
1	SHE	3	10000	154451953	154474526	7.36764	0.0457954	rs4845635	0.0484128	0.650149	1
14	ALKBH1	3	10000	78138748	78174356	6.22768	0.0458954	rs17825440	0.0539281	0.650149	1
9	DPM2	2	10000	130697373	130700763	8.27153	0.0458954	rs7997	0.0312869	0.650149	1
10	PPP2R2D	12	10000	133747954	133773338	34.6407	0.0459954	rs72856070	0.0159223	0.650149	1
15	TEX9	6	10000	56657621	56738195	12.2191	0.0459954	rs16976890	0.0715002	0.650149	1
11	GANAB	5	10000	62392297	62414198	12.9657	0.0460954	rs117266155	0.000428666	0.650149	1
11	OR4C15	2	10000	55321782	55322895	6.22252	0.0460954	rs17496724	0.0173204	0.650149	1
7	ZSCAN25	3	10000	99214570	99230030	12.1123	0.0460954	rs1859690	0.0160253	0.650149	1
15	KIAA0101	2	10000	64657210	64679886	3.9799	0.0461954	rs149871089	0.0464787	0.650149	1
5	NMUR2	2	10000	151771101	151784840	8.13792	0.0462954	rs982715	0.0436781	0.650149	1
7	ADAP1	8	10000	937536	995043	12.9052	0.0462954	rs142089847	0.0293254	0.650149	1
12	SENP1	11	10000	48436680	48500091	27.7154	0.0465953	rs11168373	0.0099596	0.650149	1
7	CLEC5A	6	10000	141627156	141646783	16.4557	0.0465953	rs2293459	0.000775202	0.650149	1
1	ZBTB8OS	3	10000	33087306	33116185	3.8847	0.0466953	rs704878	0.0915124	0.650149	1
17	UTP6	3	10000	30190189	30228729	4.00847	0.0468953	rs77772425	0.134448	0.650149	1
3	TIMMDC1	6	10000	119217367	119243125	14.5633	0.0468953	rs1131265	0.0402211	0.650149	1
17	VEZF1	3	10000	56048909	56065615	9.52738	0.0469953	rs35869410	0.0273502	0.650149	1
1	UBXN11	2	10000	26608772	26644756	6.99285	0.0469953	rs41285347	0.0163424	0.650149	1
9	DNAJC25	4	10000	114393631	114416631	14.2363	0.0469953	rs7019332	0.0218403	0.650149	1
19	DEDD2	2	10000	42702744	42724304	7.60343	0.0470953	rs3745231	0.0464958	0.650149	1
10	C10orf105	9	10000	73471457	73497581	22.2782	0.0471953	rs1227065	0.00911531	0.650149	1
19	TMEM59L	2	10000	18723681	18731849	6.63997	0.0471953	rs709679	0.014424	0.650149	1
1	ACTRT2	2	10000	2938045	2939467	4.0247	0.0471953	rs3795263	0.0660373	0.650149	1
7	SSMEM1	2	10000	129847703	129856684	7.60842	0.0471953	rs7808330	0.0329931	0.650149	1
9	DNAJC25-GNG10	4	10000	114393631	114432526	14.2363	0.0471953	rs7019332	0.0218403	0.650149	1
13	STOML3	8	10000	39540061	39564996	19.8777	0.0472953	rs41286135	0.0171095	0.650149	1
5	NSA2	4	10000	74062815	74072737	8.98784	0.0472953	rs75138268	0.012644	0.650149	1
10	AFAP1L2	4	10000	116054582	116164537	11.4101	0.0473953	rs1889450	0.019229	0.650149	1
19	FUZ	4	10000	50310123	50316567	13.4074	0.0473953	rs2305918	0.0249913	0.650149	1
15	MAP1A	7	10000	43809805	43823818	15.0536	0.0474953	rs689931	0.00498826	0.650149	1
17	SLC16A6	2	10000	66263166	66287405	4.02921	0.0474953	rs140056144	0.0451164	0.650149	1
19	AP2A1	4	10000	50270179	50310369	10.1538	0.0474953	rs10421561	0.0203748	0.650149	1
1	SYDE2	4	10000	85623355	85666728	14.4829	0.0474953	rs77636110	0.00853429	0.650149	1
8	MTMR7	15	10000	17154305	17271040	31.1608	0.0474953	rs73208601	0.017296	0.650149	1
6	DDX43	9	10000	74104284	74127289	17.277	0.0475952	rs6917933	0.013984	0.650149	1
15	PARP6	2	10000	72533521	72563628	6.14466	0.0476952	rs3803388	0.0684575	0.650149	1
3	PTPRG-AS1	2	10000	62247493	62304622	6.33686	0.0476952	rs2242352	0.0175076	0.650149	1
15	MYO5C	16	10000	52484514	52587995	27.6061	0.0477952	rs77561658	0.00852888	0.650149	1
1	ASAP3	8	10000	23755055	23810750	22.5135	0.0477952	rs1198432	0.0159689	0.650149	1
2	SP5	2	10000	171571856	171574498	6.25095	0.0477952	rs2287109	0.0720615	0.650149	1
5	MXD3	3	10000	176732500	176739292	8.28847	0.0477952	rs72813180	0.0532132	0.650149	1
1	UBE2Q1	4	10000	154521050	154531120	12.3508	0.0478952	rs9427082	0.018793	0.650149	1
20	RTFDC1	7	10000	55043640	55093942	22.2029	0.0478952	rs34552628	0.0060508	0.650149	1
5	ARL10	4	10000	175792501	175800503	8.34984	0.0478952	rs2303666	0.034776	0.650149	1
16	NUP93	7	10000	56764016	56878861	17.7409	0.0479952	rs3764265	0.0151427	0.650149	1
19	ZNF610	3	10000	52839497	52870376	6.486	0.0479952	rs2241586	0.0349749	0.650149	1
6	CDC40	3	10000	110501623	110553422	7.44703	0.0479952	rs11752726	0.00914949	0.650149	1
22	SEC14L2	10	10000	30792929	30821291	22.4077	0.0480952	rs1061660	0.0189054	0.650149	1
2	HOXD12	3	10000	176964529	176965488	6.94129	0.0480952	rs33921199	0.0350695	0.650149	1
14	CHD8	7	10000	21853352	21905457	6.17697	0.0481952	rs61752837	0.119867	0.650149	1
16	MLYCD	3	10000	83932729	83949787	6.12817	0.0481952	rs3815804	0.0231517	0.650149	1
19	ZNF253	4	10000	19976713	20004293	3.93101	0.0481952	rs73530903	0.110111	0.650149	1
3	ACY1	4	10000	52017299	52023218	3.82657	0.0482952	rs41292352	0.11258	0.650149	1
7	COL28A1	19	10000	7398243	7575460	37.1547	0.0483952	rs60977515	0.00414163	0.650149	1
15	ZFAND6	3	10000	80351909	80430735	8.66762	0.0484952	rs79140833	0.00626203	0.650149	1
2	FZD5	4	10000	208627309	208634143	8.56729	0.0484952	rs6724297	0.0069031	0.650149	1
5	PLAC8L1	4	10000	145463875	145483946	9.23182	0.0484952	rs72820444	0.0213275	0.650149	1
10	LYZL1	6	10000	29577989	29600158	12.9221	0.0485951	rs3818550	0.0114866	0.650149	1
14	CEP128	7	10000	80962820	81405884	15.0981	0.0485951	rs8016507	0.0180609	0.650149	1
21	KCNE1	8	10000	35818985	35884573	25.3796	0.0485951	rs2070357	0.00874419	0.650149	1
10	SLC18A3	2	10000	50818346	50820766	3.78579	0.0486951	rs2269338	0.0675732	0.650149	1
16	CCDC64B	2	10000	3077867	3085542	5.86274	0.0486951	rs12448103	0.0397267	0.650149	1
7	MIOS	5	10000	7606615	7647110	13.439	0.0486951	rs61744397	0.00506855	0.650149	1
9	CD72	2	10000	35609975	35618424	3.78581	0.0486951	rs34791102	0.0701756	0.650149	1
19	SBSN	2	10000	36014268	36019253	6.18562	0.0487951	rs116935689	0.0177604	0.650149	1
11	OR8K1	2	10000	56113514	56114474	6.13431	0.0488951	rs17614327	0.0135461	0.650149	1
16	SPIRE2	4	10000	89894906	89937727	3.78202	0.0488951	rs12598737	0.185916	0.650149	1
20	SEMG1	5	10000	43835637	43838414	13.7652	0.0488951	rs7270676	0.00143493	0.650149	1
2	MCM6	6	10000	136597195	136634047	18.4497	0.0488951	rs3087343	0.012647	0.650149	1
4	GUF1	7	10000	44680432	44702697	22.5211	0.0488951	rs73815518	0.00255742	0.650149	1
13	COG3	10	10000	46039029	46110833	27.7696	0.0489951	rs2274285	0.00370173	0.650149	1
17	GOSR1	2	10000	28804425	28853832	3.82904	0.0489951	rs9913935	0.0840399	0.650149	1
5	MCCC2	8	10000	70883114	70954530	23.8849	0.0489951	rs60069076	0.0172388	0.650149	1
16	MPG	2	10000	127017	135850	7.62147	0.0490951	rs710079	0.0255989	0.650149	1
19	UBA2	2	10000	34919267	34960798	3.79934	0.0490951	rs77015298	0.125357	0.650149	1
5	SNX2	7	10000	122110690	122170234	13.1745	0.0490951	rs141209426	0.0423314	0.650149	1
14	C14orf37	6	10000	58470807	58618847	8.25783	0.0491951	rs11626667	0.0504694	0.650149	1
3	RPL15	3	10000	23958294	23965187	7.88434	0.0491951	rs56222205	0.0106996	0.650149	1
4	GSX2	2	10000	54966247	54968122	7.65713	0.0491951	rs2278142	0.00586117	0.650149	1
12	SUOX	3	10000	56391042	56399309	6.16799	0.0492951	rs7963590	0.028349	0.650149	1
9	OR2S2	3	10000	35957104	35958151	11.7065	0.0492951	rs2233564	0.0166569	0.650149	1
12	PTPRR	6	10000	71031852	71314584	11.6617	0.0493951	rs12822996	0.071076	0.650149	1
22	CLTCL1	11	10000	19166986	19279239	28.7766	0.0493951	rs1061325	0.0138191	0.650149	1
17	GALK1	2	10000	73754017	73761280	7.98779	0.0494951	rs56038529	0.0250535	0.650149	1
1	CEP104	23	10000	3728644	3773797	61.1666	0.049595	rs10797347	0.00989724	0.650149	1
3	SLC4A7	16	10000	27414211	27525911	42.4375	0.049595	rs3278	0.00640869	0.650149	1
6	C6orf147	2	10000	73983861	74020088	6.54763	0.049595	rs511219	0.0307315	0.650149	1
11	MMP8	17	10000	102582525	102595685	40.1562	0.049995	rs17099450	0.0223367	0.650149	1
11	SLC25A45	2	10000	65142662	65151172	3.92376	0.049995	rs547221	0.0640663	0.650149	1
17	SLFN5	3	10000	33570085	33594761	6.03355	0.049995	rs11080334	0.120324	0.650149	1
1	ZNF644	6	10000	91380856	91487812	11.1664	0.049995	rs1188952	0.00962832	0.650149	1
5	FGFR4	7	10000	176513872	176525143	20.9841	0.049995	rs434434	0.00736303	0.650149	1
5	PRELID1	2	10000	176730762	176733960	6.19506	0.049995	rs72813180	0.0532132	0.650149	1
16	UQCRC2	3	10000	21964608	21994668	3.79708	0.050095	rs71376707	0.0570902	0.650149	1
3	QARS	2	10000	49133364	49142562	7.72771	0.050095	rs4513485	0.0235637	0.650149	1
1	AKR7L	6	10000	19592475	19600568	16.4951	0.050295	rs2235795	0.00557304	0.650149	1
3	TNIK	16	10000	170780291	171178197	35.1508	0.050295	rs2291900	0.0121138	0.650149	1
5	TCF7	8	10000	133450401	133483920	22.5214	0.050395	rs152401	0.0092121	0.650149	1
1	KANK4	18	10000	62701836	62785083	42.5559	0.050495	rs11207950	0.0139188	0.650149	1
17	GAS7	7	10000	9813925	10101868	13.354	0.0505949	rs8066006	0.0093104	0.650149	1
18	TGIF1	5	10000	3411924	3458406	11.1606	0.0505949	rs238533	0.0247997	0.650149	1
22	RNF185	4	10000	31556137	31603005	10.8519	0.0505949	rs62237400	0.0370029	0.650149	1
3	EHHADH	4	10000	184908411	184971886	9.41845	0.0505949	rs2216386	0.0552462	0.650149	1
7	ZFAND2A	4	10000	1192542	1199855	8.11207	0.0505949	rs12056053	0.0229681	0.650149	1
22	SGSM1	17	10000	25202135	25322813	37.8284	0.0506949	rs5996780	0.0098475	0.650149	1
3	EIF1B	3	10000	40351172	40353915	9.31323	0.0506949	rs1454492	0.0100118	0.650149	1
9	ABL1	6	10000	133589267	133763062	15.8895	0.0507949	rs3739515	0.0237456	0.650149	1
11	ALKBH3	6	10000	43902356	43941825	13.9039	0.0508949	rs3740983	0.0158506	0.650149	1
11	CCDC87	2	10000	66357639	66360554	6.03506	0.0508949	rs150996648	0.0243998	0.650149	1
19	BIRC8	3	10000	53792853	53794875	6.57992	0.0508949	rs12609478	0.0123186	0.650149	1
2	CCDC115	2	10000	131095505	131100254	3.89271	0.0508949	rs55684765	0.126239	0.650149	1
6	CMTR1	5	10000	37400906	37449284	8.57118	0.0508949	rs41272220	0.0118749	0.650149	1
19	NDUFA13	2	10000	19627018	19639013	7.90419	0.0511949	rs75525243	0.0189105	0.650149	1
11	LRP5	9	10000	68080076	68216743	21.2996	0.0513949	rs4988322	0.00618586	0.650149	1
13	SLC25A30	7	10000	45967453	45992590	19.0307	0.0513949	rs7997155	0.00384162	0.650149	1
15	ARNT2	16	10000	80696691	80890277	39.6921	0.0513949	rs4301984	0.00167694	0.650149	1
20	RAD21L1	8	10000	1206763	1235145	20.6655	0.0513949	rs17717241	0.00488975	0.650149	1
6	NCR2	4	10000	41303527	41318625	9.39254	0.0513949	rs9471577	0.0296467	0.650149	1
1	PLA2G2C	4	10000	20490483	20501687	10.293	0.0514949	rs12139100	0.00677747	0.650149	1
3	MLF1	9	10000	158288952	158324249	22.6768	0.0514949	rs3817373	0.00349671	0.650149	1
5	HAVCR1	6	10000	156456530	156485970	13.4286	0.0514949	rs2270926	0.00994998	0.650149	1
7	AKAP9	18	10000	91570188	91739987	64.6471	0.0514949	rs6946356	0.000398832	0.650149	1
9	STRBP	6	10000	125883907	126030855	8.33037	0.0514949	rs2287014	0.080205	0.650149	1
11	SCGB1D1	2	10000	61957709	61961009	3.68295	0.0515948	rs2232942	0.0787756	0.650149	1
13	SLC46A3	3	10000	29274217	29293150	9.65888	0.0515948	rs1771162	0.0263524	0.650149	1
1	NES	6	10000	156638555	156647189	18.8879	0.0515948	rs3748570	0.0212093	0.650149	1
6	KLC4	4	10000	43027331	43042837	6.46299	0.0515948	rs4714661	0.100534	0.650149	1
11	RPS3	5	10000	75110534	75133345	11.7254	0.0516948	rs7131286	0.00122648	0.650149	1
10	AIFM2	7	10000	71872022	71892690	13.2579	0.0517948	rs7893137	0.0534161	0.650149	1
16	SALL1	5	10000	51169885	51185183	8.02354	0.0517948	rs116971887	0.0200052	0.650149	1
1	CERS2	7	10000	150937648	150947479	16.2767	0.0517948	rs78875607	0.0124654	0.650149	1
11	ARAP1	10	10000	72396113	72463434	27.89	0.0518948	rs2306615	0.0134153	0.650149	1
1	SEMA6C	5	10000	151104162	151119140	9.20298	0.0518948	rs12090246	0.0354371	0.650149	1
9	FAM102A	4	10000	130702860	130742812	9.25523	0.0518948	rs4837213	0.0306402	0.650149	1
18	ACAA2	2	10000	47309873	47340251	3.89027	0.0519948	rs11549285	0.0520114	0.650149	1
1	MEF2D	5	10000	156433512	156470634	18.9514	0.0519948	rs1185700	0.0274034	0.650149	1
11	CTTN	6	10000	70244611	70282690	20.4186	0.0520948	rs35617256	0.0192555	0.650149	1
12	NAA25	3	10000	112464492	112546635	7.57505	0.0520948	rs74636821	0.00638548	0.650149	1
12	PAH	10	10000	103232103	103311381	22.9141	0.0520948	rs1522296	0.00237147	0.650149	1
18	TYMS	6	10000	657603	673499	15.5406	0.0520948	rs2853536	0.0044478	0.650149	1
4	JAKMIP1	12	10000	6027925	6202318	20.7148	0.0520948	rs28553970	0.00857728	0.650149	1
6	WASF1	5	10000	110421021	110501207	12.9025	0.0520948	rs55817927	0.019721	0.650149	1
17	ULK2	6	10000	19674142	19771239	5.85665	0.0521948	rs281342	0.0718517	0.650221	1
19	VRK3	7	10000	50479723	50528805	20.9852	0.0521948	rs2304112	0.020246	0.650221	1
16	SCNN1G	19	10000	23194039	23228200	53.7545	0.0523948	rs5730	0.0111468	0.650718	1
2	METTL21A	4	10000	208473838	208489973	8.50635	0.0523948	rs187030872	0.0143224	0.650718	1
4	TBC1D1	19	10000	37892704	38140796	35.7251	0.0523948	rs16994165	0.00310565	0.650718	1
3	ROBO1	17	10000	78646387	79817059	37.2093	0.0524948	rs35148826	0.00457663	0.650718	1
4	TMEM192	3	10000	165997229	166034024	8.52552	0.0524948	rs11731682	0.00906157	0.650718	1
21	NRIP1	9	10000	16333555	16437126	13.8115	0.0525947	rs2229741	0.00607867	0.650718	1
19	ICAM5	5	10000	10400654	10407454	13.1192	0.0526947	rs35318566	0.00496892	0.650718	1
1	CC2D1B	5	10000	52816264	52831877	7.93917	0.0526947	rs72666818	0.0529956	0.650718	1
15	LRRK1	26	10000	101459459	101610317	51.1403	0.0527947	rs4357923	0.0119093	0.650718	1
2	CASP8	7	10000	202098165	202152434	11.7196	0.0527947	rs3769823	0.0842598	0.650718	1
7	CNOT4	10	10000	135046546	135194875	23.3824	0.0527947	rs149338747	0.000434348	0.650718	1
11	ANKK1	8	10000	113258512	113271140	21.2765	0.0528947	rs11214598	0.0105993	0.650718	1
14	GNPNAT1	3	10000	53241910	53258386	9.58667	0.0528947	rs79312783	0.0339761	0.650718	1
19	MYADM	2	10000	54368837	54379689	6.06887	0.0528947	rs8604	0.0196882	0.650718	1
16	NDUFB10	2	10000	2009516	2011976	7.53859	0.0529947	rs338788	0.0468186	0.650788	1
18	ME2	3	10000	48405431	48476162	7.45012	0.0529947	rs80176799	0.0131527	0.650788	1
7	PPIA	4	10000	44836240	44842716	9.13182	0.0531947	rs6463247	0.00519212	0.651911	1
17	LEPREL4	3	10000	39958204	39968451	9.11981	0.0532947	rs1061843	0.0218094	0.651911	1
21	COL6A2	12	10000	47518032	47552763	25.7513	0.0533947	rs73161620	0.0201988	0.651911	1
7	PRSS58	6	10000	141951957	141957878	6.53592	0.0533947	rs35443843	0.113431	0.651911	1
9	PHYHD1	2	10000	131683173	131704320	3.76278	0.0534947	rs17455252	0.0689072	0.651911	1
17	TMEM92	7	10000	48348766	48358846	15.0598	0.0535946	rs2586461	0.0217593	0.651911	1
3	FAM107A	5	10000	58549838	58613337	9.8881	0.0535946	rs73091460	0.00282178	0.651911	1
5	RAD50	4	10000	131892615	131980313	12.7784	0.0535946	rs137906075	0.000927592	0.651911	1
4	SMARCAD1	11	10000	95128758	95212443	31.6602	0.0536946	rs10029551	0.000344058	0.651911	1
6	HACE1	12	10000	105175967	105307794	31.6129	0.0536946	rs2168394	0.00282819	0.651911	1
19	CRTC1	5	10000	18794424	18893143	11.2168	0.0537946	rs79054960	0.00785579	0.651911	1
1	CSMD2	24	10000	33979598	34631443	45.5138	0.0537946	rs474474	0.00517683	0.651911	1
1	DNAJC8	4	10000	28526789	28559542	10.5334	0.0537946	rs496700	0.0331746	0.651911	1
2	CLK1	3	10000	201717731	201729467	3.78397	0.0537946	rs7224	0.107262	0.651911	1
4	EMCN	11	10000	101316497	101439250	26.7047	0.0537946	rs34694128	0.00315759	0.651911	1
3	ABHD14A-ACY1	4	10000	52009041	52023218	3.82657	0.0538946	rs41292352	0.11258	0.651978	1
4	TMPRSS11E	2	10000	69313166	69363322	5.78703	0.0538946	rs144869660	0.0169169	0.651978	1
10	HSPA12A	12	10000	118430702	118502085	27.6164	0.0539946	rs1008308	0.017221	0.652616	1
10	SH3PXD2A	13	10000	105353783	105615164	25.8017	0.0540946	rs10879	0.00615481	0.652681	1
17	ST6GALNAC2	2	10000	74561460	74582145	5.95927	0.0540946	rs60647948	0.0160414	0.652681	1
11	OR5F1	3	10000	55761156	55762101	8.90479	0.0541946	rs80272096	0.0135461	0.652747	1
1	SLAMF8	2	10000	159796478	159807282	7.52356	0.0541946	rs7418910	0.0412904	0.652747	1
3	AMOTL2	6	10000	134074186	134094259	13.3063	0.0542946	rs4974498	0.0235323	0.652877	1
12	SRRM4	10	10000	119419299	119600856	22.6056	0.0543946	rs73213730	0.004826	0.652877	1
3	CCDC37	5	10000	126113781	126155398	8.79925	0.0543946	rs6775131	0.0420832	0.652877	1
5	TBC1D9B	7	10000	179289070	179334856	17.9741	0.0543946	rs1298	0.00287203	0.652877	1
17	ACE	6	10000	61554421	61575741	15.677	0.0544946	rs4320	0.0185942	0.652941	1
3	ROPN1	2	10000	123687878	123710199	3.63133	0.0544946	rs34337446	0.131231	0.652941	1
5	GABRG2	10	10000	161494647	161582545	23.0536	0.0545945	rs3219203	0.00249597	0.653197	1
14	COQ6	5	10000	74416636	74429813	11.1874	0.0547945	rs2074930	0.0128104	0.653197	1
7	RINT1	4	10000	105172531	105208124	10.9988	0.0547945	rs864687	0.0221376	0.653197	1
19	PSMD8	2	10000	38865189	38874464	3.69771	0.0548945	rs1131182	0.117757	0.653197	1
22	MRPL40	2	10000	19420035	19423596	7.01334	0.0548945	rs7575	0.00821296	0.653197	1
3	GXYLT2	3	10000	72937384	73024522	5.9682	0.0548945	rs1052278	0.0159488	0.653197	1
3	TRAT1	4	10000	108541630	108573714	9.95465	0.0548945	rs2290055	0.0178311	0.653197	1
4	GABRA4	23	10000	46920916	46996424	61.9232	0.0548945	rs10033500	0.00678335	0.653197	1
12	COL2A1	33	10000	48366747	48398285	64.8815	0.0549945	rs41272777	0.00538649	0.653261	1
4	PCGF3	10	10000	699572	764427	13.3473	0.0549945	rs1894	0.0641544	0.653261	1
22	TCF20	3	10000	42556018	42611347	3.71889	0.0550945	rs142871472	0.0984216	0.653324	1
8	AGPAT5	4	10000	6565877	6619021	8.69123	0.0550945	rs138886879	0.0194974	0.653324	1
10	KIAA1598	5	10000	118642887	118886097	10.8173	0.0553945	rs17095398	0.00756445	0.653399	1
12	PLEKHA5	11	10000	19282625	19529333	16.1725	0.0553945	rs12817458	0.0377164	0.653399	1
3	ZNF80	5	10000	113953479	113956425	11.3414	0.0553945	rs73235935	0.0426145	0.653399	1
8	SCRIB	4	10000	144873089	144897549	9.55849	0.0553945	rs72693351	0.00208787	0.653399	1
17	ARHGEF15	13	10000	8213555	8225834	33.7128	0.0554945	rs35204656	0.00713255	0.653399	1
1	PIAS3	2	10000	145575987	145586546	3.65197	0.0554945	rs17354559	0.0584557	0.653399	1
17	SLFN12L	10	10000	33801941	33814758	24.24	0.0555944	rs2304968	0.00540585	0.653399	1
19	LINGO3	2	10000	2289773	2308156	5.84215	0.0555944	rs7258841	0.0479286	0.653399	1
19	MARK4	4	10000	45754515	45808541	12.1965	0.0555944	rs2240671	0.0253167	0.653399	1
4	CSN2	2	10000	70820973	70826726	5.80332	0.0555944	rs112194603	0.0163679	0.653399	1
3	POC1A	5	10000	52109248	52188706	9.03043	0.0556944	rs893056	0.0460638	0.653399	1
19	ZNF562	2	10000	9759337	9785776	5.66037	0.0557944	rs10418705	0.0262995	0.653399	1
4	METAP1	4	10000	99916787	99983960	9.0812	0.0558944	rs1037475	0.0315425	0.653399	1
6	PSMB8	8	10000	32808493	32812712	15.234	0.0558944	rs9276810	0.0121683	0.653399	1
17	ADAM11	12	10000	42836567	42859214	33.4115	0.0559944	rs1558084	0.0138099	0.653399	1
1	CFHR5	4	10000	196946666	196978803	7.99828	0.0560944	rs76977292	0.0465553	0.653399	1
1	PEAR1	16	10000	156863522	156886226	38.5633	0.0561944	rs6688349	0.00453774	0.653399	1
2	NPAS2	16	10000	101436612	101613287	31.4495	0.0561944	rs2278727	0.0141449	0.653399	1
5	RASA1	3	10000	86564069	86687743	6.13282	0.0561944	rs3734000	0.0681532	0.653399	1
9	OBP2A	6	10000	138437984	138441815	15.4595	0.0561944	rs72766537	0.00869623	0.653399	1
20	GZF1	8	10000	23345020	23353683	13.3388	0.0562944	rs10485644	0.0783747	0.653399	1
21	ITSN1	17	10000	35014783	35261609	30.4497	0.0562944	rs9305535	0.00209681	0.653399	1
5	FER	11	10000	108083522	108523373	22.4553	0.0562944	rs7709144	0.00818984	0.653399	1
7	NUDT1	3	10000	2281856	2290780	8.74649	0.0562944	rs10230928	0.00874444	0.653399	1
16	DNAJA3	3	10000	4475805	4506775	10.1979	0.0563944	rs12446640	0.0350044	0.653399	1
1	KLHL21	7	10000	6650783	6662929	12.2728	0.0563944	rs2232463	0.00386349	0.653399	1
2	USP39	5	10000	85829964	85876407	3.68267	0.0564944	rs13383605	0.144796	0.653399	1
7	GCC1	4	10000	127220681	127225654	10.5099	0.0564944	rs3752617	0.0498093	0.653399	1
21	MX1	11	10000	42792484	42831141	28.7682	0.0565943	rs463856	0.00451453	0.653399	1
22	NIPSNAP1	7	10000	29950797	29977326	18.0069	0.0565943	rs457930	0.0101364	0.653399	1
1	FPGT	10	10000	74663895	74674386	26.0787	0.0566943	rs491623	0.00508084	0.653399	1
3	ECE2	15	10000	183967444	184010819	29.7554	0.0566943	rs1709620	0.0115183	0.653399	1
9	RGP1	2	10000	35749276	35753264	6.73428	0.0566943	rs1570249	0.0402932	0.653399	1
12	CERS5	4	10000	50523088	50561316	11.6487	0.0567943	rs2277355	0.0207323	0.653399	1
6	COL12A1	17	10000	75794041	75915623	24.082	0.0567943	rs79956561	0.0103507	0.653399	1
17	DLX4	3	10000	48046561	48052323	9.18928	0.0568943	rs1058564	0.0317623	0.653399	1
11	NRIP3	7	10000	9002122	9025596	16.8891	0.0569943	rs2568044	0.022665	0.653399	1
12	KRT6C	3	10000	52862299	52867569	9.53182	0.0569943	rs2567	0.0189487	0.653399	1
2	MRPS9	9	10000	105654482	105716418	22.4948	0.0569943	rs68154520	0.000961384	0.653399	1
5	NUP155	8	10000	37291734	37371228	16.6792	0.0569943	rs216392	0.0193251	0.653399	1
17	WBP2	4	10000	73841779	73851501	9.17703	0.0571943	rs936391	0.0340885	0.654062	1
22	EFCAB6	14	10000	43924623	44208217	23.6459	0.0571943	rs5764214	0.00463196	0.654062	1
7	AGR3	2	10000	16899029	16921613	5.89364	0.0571943	rs2892833	0.0203725	0.654062	1
19	CLIP3	3	10000	36505561	36523797	8.62327	0.0572943	rs8100476	0.0637198	0.654663	1
17	KRT39	5	10000	39114668	39123144	14.8266	0.0573943	rs7213256	0.0212071	0.655263	1
10	MXI1	5	10000	111967362	112047123	9.03749	0.0574943	rs14401	0.0243281	0.655321	1
6	NOX3	7	10000	155716501	155777037	13.4916	0.0574943	rs78334709	0.00784299	0.655321	1
15	CATSPER2	4	10000	43922759	43941043	11.467	0.0576942	rs8042868	0.0163591	0.656571	1
10	ADRA2A	3	10000	112836789	112840662	7.66456	0.0577942	rs553668	0.00728067	0.656571	1
4	C4orf3	3	10000	120217573	120225600	8.59138	0.0577942	rs62328407	0.00380255	0.656571	1
7	ASL	2	10000	65540775	65558329	5.90407	0.0577942	rs313828	0.0388761	0.656571	1
11	TMEM136	5	10000	120195837	120204388	16.0103	0.0578942	rs1893261	0.040505	0.657166	1
20	MRGBP	5	10000	61427804	61431945	11.5471	0.0579942	rs11696245	0.00696575	0.65776	1
20	SLC9A8	13	10000	48429249	48508779	26.0187	0.0581942	rs542234	0.00074512	0.658612	1
9	GOLM1	4	10000	88641057	88715116	9.33649	0.0581942	rs11141198	0.0139376	0.658612	1
10	OLAH	6	10000	15085894	15115851	15.5971	0.0582942	rs41311224	0.0114804	0.658612	1
1	C1orf204	3	10000	159804263	159825137	8.54476	0.0583942	rs7418910	0.0412904	0.658612	1
2	LOC401010	2	10000	132199733	132202467	5.97154	0.0583942	rs111435137	0.0440155	0.658612	1
8	FLJ39080	4	10000	75512100	75670587	6.10131	0.0583942	rs269198	0.0584619	0.658612	1
6	DSE	3	10000	116601282	116759442	5.67726	0.0584942	rs9400898	0.0688276	0.658612	1
6	PDE10A	12	10000	165740775	166075588	25.2377	0.0584942	rs220792	0.0451828	0.658612	1
14	SMEK1	8	10000	91923824	91976824	20.707	0.0585941	rs10145809	0.0163563	0.658612	1
14	VASH1	4	10000	77228234	77249363	11.8521	0.0585941	rs3815550	0.0326121	0.658612	1
1	ESPNP	3	10000	17017712	17046652	3.60554	0.0585941	rs114097820	0.0685091	0.658612	1
19	ZNF812	2	10000	9800813	9811493	3.67456	0.0586941	rs56153942	0.126714	0.658663	1
7	FAM133DP	4	10000	92190367	92219696	9.00181	0.0586941	rs76223764	0.002822	0.658663	1
1	NCSTN	5	10000	160313062	160328742	12.2465	0.0587941	rs6664627	0.0377017	0.658765	1
6	METTL24	4	10000	110567148	110679475	5.73176	0.0588941	rs2334321	0.0913016	0.658765	1
8	HHLA1	12	10000	133073732	133117512	25.2298	0.0588941	rs2280851	0.016782	0.658765	1
8	TRAPPC9	10	10000	140742585	141468678	17.188	0.0588941	rs2233230	0.0263088	0.658765	1
19	HAS1	4	10000	52216364	52227221	5.64616	0.0589941	rs61736495	0.0629019	0.658815	1
3	PLXNA1	12	10000	126707436	126756235	23.8591	0.0589941	rs7625998	0.00292713	0.658815	1
21	ATP5O	5	10000	35275756	35288158	10.736	0.0590941	rs2834293	0.0169033	0.658866	1
4	SYNPO2	31	10000	119771842	119982402	74.1452	0.0590941	rs62328680	0.0117431	0.658866	1
8	ZNF252P	15	10000	146198974	146228285	43.5521	0.0591941	rs3866998	0.0290981	0.659448	1
3	ERC2	11	10000	55542335	56502391	22.707	0.0592941	rs17825159	0.0281001	0.660029	1
17	SUPT4H1	2	10000	56422535	56429599	5.64534	0.0594941	rs757485	0.0223341	0.661721	1
19	MAP2K7	4	10000	7968764	7979363	3.46303	0.059594	rs34562033	0.0763691	0.661767	1
1	EBNA1BP2	6	10000	43629844	43638241	16.2844	0.059594	rs1804822	0.036493	0.661767	1
22	SF3A1	12	10000	30727976	30752913	25.9387	0.059694	rs740221	0.0222915	0.662171	1
2	HEATR5B	14	10000	37208152	37311485	36.8083	0.059794	rs17020136	0.00743408	0.662171	1
17	DDX5	4	10000	62494373	62502484	13.2463	0.059894	rs6504237	0.0234645	0.662171	1
11	SCN4B	7	10000	118004091	118023630	19.9011	0.059994	rs7124127	0.00544032	0.662171	1
19	BSPH1	3	10000	48471302	48495427	5.96276	0.059994	rs10422554	0.0580588	0.662171	1
22	CSF2RB	9	10000	37309674	37336479	17.4236	0.059994	rs117689490	0.00688298	0.662171	1
2	SULT1C3	8	10000	108863650	108881807	17.8228	0.059994	rs13030422	0.0100594	0.662171	1
10	FGFR2	3	10000	123237843	123357972	7.85087	0.060094	rs1047057	0.0527047	0.662171	1
19	LYPD3	2	10000	43964945	43969831	3.53141	0.060094	rs2259013	0.103222	0.662171	1
4	SRP72	10	10000	57333761	57369847	24.1991	0.060294	rs10518	0.00303202	0.662171	1
12	TULP3	7	10000	3000032	3050306	19.5206	0.060394	rs35490316	0.0056483	0.662171	1
17	BZRAP1-AS1	2	10000	56402810	56431088	5.64534	0.060394	rs757485	0.0223341	0.662171	1
20	ATRN	26	10000	3451664	3631769	58.0502	0.060394	rs116988078	0.0162105	0.662171	1
5	ERCC8	6	10000	60169658	60240905	15.443	0.060394	rs2306351	0.0193862	0.662171	1
7	TBRG4	8	10000	45139698	45151346	13.3779	0.060394	rs7792895	0.0546013	0.662171	1
13	RBM26	9	10000	79893002	79980356	25.9115	0.060494	rs3742119	0.0251443	0.662171	1
6	C2	10	10000	31865561	31913451	23.0485	0.060494	rs550605	0.0600377	0.662171	1
9	RNF38	3	10000	36336398	36401195	3.50096	0.060494	rs10972865	0.0619959	0.662171	1
19	LOC101927572	3	10000	36505400	36536899	8.62327	0.0605939	rs8100476	0.0637198	0.66274	1
7	LRGUK	9	10000	133812104	133948933	24.5573	0.0606939	rs73159185	0.0224122	0.663308	1
19	VN1R2	2	10000	53761544	53762855	5.56161	0.0608939	rs12609049	0.0205473	0.663684	1
5	CHD1	11	10000	98190907	98262238	28.4268	0.0608939	rs162140	0.0155327	0.663684	1
19	DMKN	13	10000	35988118	36004560	22.8504	0.0609939	rs7254784	0.0466732	0.663684	1
5	CD74	2	10000	149781199	149792499	6.72546	0.0609939	rs1056400	0.0150538	0.663684	1
6	SMIM8	7	10000	88032305	88052046	17.7176	0.0609939	rs398140	0.0122679	0.663684	1
1	IFFO2	6	10000	19230773	19282826	5.63323	0.0610939	rs9426800	0.178306	0.663684	1
11	GVINP1	25	10000	6734380	6743110	53.6844	0.0611939	rs7130858	0.0358401	0.663684	1
12	SLCO1B7	5	10000	21168629	21243040	11.0929	0.0611939	rs1910163	0.016469	0.663684	1
2	MAP4K4	9	10000	102314164	102511152	19.2219	0.0612939	rs17801985	0.00461359	0.663684	1
11	ACAD8	4	10000	134123433	134135746	8.8159	0.0613939	rs517424	0.00727642	0.663684	1
12	CIT	17	10000	120123594	120315095	26.8665	0.0613939	rs10774512	0.0343349	0.663684	1
3	TTLL3	14	10000	9851643	9878040	37.2306	0.0613939	rs2290303	0.00277501	0.663684	1
14	KLHL33	5	10000	20896969	20903801	11.6339	0.0614939	rs11160645	0.0188154	0.663684	1
16	CMIP	6	10000	81478774	81745367	11.5088	0.0614939	rs12920501	0.0610219	0.663684	1
3	CEP19	4	10000	196433147	196439165	11.6706	0.0614939	rs7616240	0.0350053	0.663684	1
16	FOXL1	4	10000	86612114	86615304	3.53585	0.0615938	rs7186936	0.242623	0.663684	1
2	COL3A1	19	10000	189839098	189877472	24.1745	0.0615938	rs41265549	0.0217018	0.663684	1
9	UBAC1	6	10000	138824814	138853226	13.8668	0.0615938	rs72771957	0.00276432	0.663684	1
1	IGSF21	6	10000	18434239	18704977	12.9158	0.0616938	rs12079178	0.0322466	0.664243	1
20	LIME1	2	10000	62367977	62370460	5.52705	0.0617938	rs1151624	0.022932	0.664801	1
16	PRKCB	20	10000	23847299	24231932	37.3307	0.0619938	rs41311256	0.0159177	0.665397	1
16	SNX29P2	2	10000	29313607	29376380	5.59584	0.0619938	rs139142574	0.0364223	0.665397	1
7	FAM133B	4	10000	92190071	92219708	9.00181	0.0619938	rs76223764	0.002822	0.665397	1
10	INA	4	10000	105036919	105050108	10.2595	0.0621938	rs3740381	0.002299	0.667025	1
12	SRGAP1	8	10000	64238540	64541613	9.30288	0.0622938	rs73124639	0.133457	0.66706	1
1	EVI5	21	10000	92974252	93257961	37.0497	0.0622938	rs10218567	0.012813	0.66706	1
15	RNF111	6	10000	59279864	59389618	16.3887	0.0625937	rs2289895	0.0275847	0.668716	1
15	STOML1	4	10000	74275558	74286963	10.2341	0.0625937	rs10851866	0.0410915	0.668716	1
19	ZNF653	3	10000	11594241	11616738	7.20762	0.0625937	rs150397476	0.0412848	0.668716	1
6	NT5DC1	6	10000	116421998	116566853	9.73161	0.0626937	rs62414122	0.0150606	0.669266	1
3	ZBTB11	2	10000	101368282	101395988	3.4637	0.0627937	rs2288273	0.11682	0.669299	1
5	ANKRD55	8	10000	55395506	55529186	19.2299	0.0627937	rs3857293	0.0395106	0.669299	1
13	CSNK1A1L	6	10000	37677396	37679801	17.8995	0.0628937	rs17773251	0.0159254	0.669544	1
1	LIN9	7	10000	226418849	226497449	15.5672	0.0629937	rs114797983	0.00887989	0.669544	1
12	TMEM117	3	10000	44229663	44783545	3.38989	0.0630937	rs7953992	0.0995678	0.669544	1
8	BLK	9	10000	11351520	11422108	23.6331	0.0630937	rs6994605	0.000254851	0.669544	1
14	STON2	6	10000	81726993	81893748	12.4489	0.0631937	rs34323725	0.0244249	0.669544	1
4	ABCA11P	7	10000	419223	467998	13.8061	0.0632937	rs1045887	0.0209503	0.669544	1
20	SCRT2	4	10000	642239	656823	11.0475	0.0633937	rs6107716	0.00941873	0.669544	1
15	LRRC57	4	10000	42834719	42841002	7.65075	0.0634937	rs75705010	0.00697642	0.669544	1
2	RNF181	3	10000	85822836	85824831	3.46605	0.0634937	rs6643	0.121426	0.669544	1
7	PIP	4	10000	142829173	142836834	7.72323	0.0634937	rs10234174	0.014427	0.669544	1
6	LRRC1	4	10000	53659777	53788919	9.9163	0.0635936	rs1543356	0.0811124	0.669544	1
7	VKORC1L1	3	10000	65338256	65424550	8.93182	0.0635936	rs12538430	0.0452637	0.669544	1
7	PRKRIP1	5	10000	102036803	102067129	9.11926	0.0637936	rs11444	0.0376714	0.669544	1
22	EP300	8	10000	41488613	41576081	17.1869	0.0638936	rs138878812	0.0282945	0.669544	1
11	RIN1	2	10000	66099541	66104000	5.51696	0.0639936	rs7950463	0.0581607	0.669544	1
17	PSMB6	3	10000	4699438	4701798	5.66244	0.0639936	rs2241933	0.105682	0.669544	1
1	DAB1	7	10000	57463578	58716211	13.3933	0.0639936	rs3738556	0.00250733	0.669544	1
20	KIZ	3	10000	21106623	21227258	10.2102	0.0639936	rs2236178	0.0532899	0.669544	1
14	SRP54	10	10000	35452103	35498773	26.2682	0.0641936	rs2383692	0.00606766	0.669544	1
2	SGPP2	5	10000	223289321	223423617	3.36642	0.0641936	rs3739000	0.347481	0.669544	1
5	MGAT4B	6	10000	179224597	179233952	3.46873	0.0641936	rs75359599	0.218919	0.669544	1
7	STK31	14	10000	23749785	23872130	31.5794	0.0641936	rs4722267	0.00724031	0.669544	1
22	SMARCB1	3	10000	24129149	24176705	8.38527	0.0642936	rs5760030	0.00379908	0.669544	1
4	GABRG1	14	10000	46037786	46126082	40.3579	0.0644936	rs76162615	0.0354601	0.669544	1
17	C17orf105	2	10000	41857802	41862054	6.8984	0.0645935	rs113555429	0.0318806	0.669544	1
20	DUSP15	5	10000	30448869	30458479	10.0655	0.0646935	rs8124961	0.0119606	0.669544	1
11	OR8H1	3	10000	56057602	56058538	7.91713	0.0647935	rs17540861	0.0185175	0.669544	1
20	SLX4IP	5	10000	10415950	10604027	10.9661	0.0647935	rs6039947	0.0241971	0.669544	1
20	GPCPD1	24	10000	5525079	5591672	44.6238	0.0650935	rs1053399	0.00842301	0.669544	1
14	DHRS4L1	3	10000	24476217	24520586	7.63959	0.0651935	rs8006288	0.00682735	0.669544	1
14	BCL2L2-PABPN1	7	10000	23775970	23795394	13.3053	0.0652935	rs45528934	0.0368566	0.669544	1
14	SPTLC2	6	10000	77972339	78083110	9.26149	0.0652935	rs45613436	0.0395127	0.669544	1
17	DNAH17-AS1	7	10000	76480991	76499138	15.3258	0.0652935	rs74889218	0.0411191	0.669544	1
19	CATSPERD	8	10000	5720687	5778742	15.6553	0.0652935	rs72983139	0.00326251	0.669544	1
5	GALNT10	18	10000	153570294	153800543	38.3919	0.0653935	rs3172941	0.00635912	0.669544	1
8	DCAF4L2	2	10000	88882970	88886296	3.37141	0.0653935	rs75469815	0.101855	0.669544	1
13	ALOX5AP	7	10000	31287614	31338565	11.1597	0.0654935	rs1132340	0.0922483	0.669544	1
20	EEF1A2	5	10000	62119364	62130668	7.55576	0.0655934	rs310618	0.0290377	0.669544	1
21	IFNAR2	6	10000	34602199	34636818	12.88	0.0655934	rs2252639	0.0160357	0.669544	1
5	PGGT1B	3	10000	114546526	114598569	7.50762	0.0655934	rs265421	0.00918882	0.669544	1
7	BUD31	2	10000	99006600	99017239	5.50896	0.0656934	rs2003499	0.0747013	0.669544	1
5	FAM173B	8	10000	10225619	10250021	20.8697	0.0657934	rs2292264	0.0485961	0.669544	1
7	RHBDD2	3	10000	75508316	75518244	6.02412	0.0658934	rs42183	0.0324119	0.669544	1
11	MAP6	3	10000	75297962	75379479	5.54338	0.0659934	rs1231128	0.0312639	0.669544	1
12	USP5	3	10000	6961284	6975795	6.56985	0.0659934	rs2226955	0.0247347	0.669544	1
13	CCDC168	20	10000	103381716	103411422	48.6817	0.0660934	rs9300759	0.0205591	0.669544	1
1	AHCTF1	7	10000	247002401	247094726	11.5574	0.0662934	rs5021094	0.101293	0.669544	1
4	ADH5	8	10000	99992129	100009939	19.2509	0.0662934	rs1154410	0.00785365	0.669544	1
5	UNC5A	4	10000	176237559	176307899	10.8281	0.0663934	rs2304516	0.0129901	0.669544	1
20	L3MBTL1	6	10000	42136319	42170535	14.5694	0.0664934	rs62224514	0.0269146	0.669544	1
5	PAM	13	10000	102201526	102366808	30.1522	0.0664934	rs3733939	0.00653441	0.669544	1
10	RGR	2	10000	86004808	86018944	5.52737	0.0670933	rs74145779	0.0478714	0.669544	1
3	C3orf67	6	10000	58727736	59035715	10.6127	0.0672933	rs9826422	0.0286939	0.669544	1
1	MPC2	5	10000	167885912	167906307	11.5044	0.0674933	rs1050037	0.0312186	0.669544	1
15	MAN2A2	9	10000	91447419	91465815	16.0759	0.0677932	rs2106673	0.0246167	0.669544	1
17	IGF2BP1	16	10000	47074773	47133507	26.9715	0.0679932	rs62078404	0.00315723	0.669544	1
20	BFSP1	6	10000	17474549	17549865	13.2474	0.0679932	rs6111549	0.020907	0.669544	1
11	PCNXL3	5	10000	65383782	65404910	12.7695	0.0680932	rs10896024	0.000722134	0.669544	1
19	KCTD15	2	10000	34287750	34306666	5.55599	0.0680932	rs141966235	0.0205219	0.669544	1
15	KIF7	10	10000	90171200	90198682	26.1468	0.0682932	rs8037349	0.0020345	0.669544	1
6	DDR1	2	10000	30851860	30867933	6.76189	0.0682932	rs116772905	0.0365915	0.669544	1
13	LOC101927437	6	10000	100393123	100609419	9.43303	0.0686931	rs912284	0.0728435	0.669544	1
14	AK7	7	10000	96858447	96955764	11.0959	0.0686931	rs11848720	0.00508565	0.669544	1
1	HOOK1	6	10000	60280532	60342050	9.99426	0.0688931	rs2294947	0.0745414	0.669544	1
11	GPR83	2	1000	94110476	94134585	3.42906	0.0689311	rs3740868	0.112595	0.669544	1
12	COQ5	5	1000	120941081	120966964	13.6794	0.0689311	rs7136951	0.0320753	0.669544	1
16	MVP	2	1000	29831714	29859360	6.57976	0.0689311	rs9939514	0.0169231	0.669544	1
17	KRT36	4	1000	39642387	39646116	8.27579	0.0689311	rs60125824	0.0640204	0.669544	1
17	RNF213	36	1000	78234659	78372581	63.2317	0.0689311	rs9674961	0.00447233	0.669544	1
19	PTBP1	4	1000	797391	812327	6.15596	0.0689311	rs11549883	0.0637912	0.669544	1
1	EPB41	6	1000	29213602	29446558	12.2461	0.0689311	rs2985334	0.00613364	0.669544	1
1	KIAA0319L	5	1000	35899090	36023037	5.7826	0.0689311	rs1768560	0.0276075	0.669544	1
1	MRTO4	12	1000	19578074	19586622	30.3603	0.0689311	rs1738017	0.00583074	0.669544	1
1	PVRL4	2	1000	161040780	161059385	5.70694	0.0689311	rs12116949	0.0384249	0.669544	1
1	SYT6	2	1000	114631913	114696472	5.60924	0.0689311	rs12132771	0.0248604	0.669544	1
20	SPEF1	3	1000	3758150	3762102	8.19952	0.0689311	rs2281477	0.0628332	0.669544	1
2	CHST10	7	1000	101008321	101034130	16.3218	0.0689311	rs1530031	0.0412336	0.669544	1
2	PRSS56	5	1000	233385172	233390425	11.2794	0.0689311	rs79792358	0.0217733	0.669544	1
3	OSBPL10	16	1000	31702316	32023342	33.0652	0.0689311	rs3792554	0.00158196	0.669544	1
6	MRPL18	6	1000	160211491	160219461	17.7359	0.0689311	rs4709371	0.0174839	0.669544	1
6	RPS6KA2	16	1000	166822853	167275771	22.3319	0.0689311	rs2984	0.0279009	0.669544	1
7	GIMAP1-GIMAP5	9	1000	150413644	150440737	21.936	0.0689311	rs9657894	0.00887027	0.669544	1
8	IMPA1	6	10000	82569150	82598589	15.6731	0.0691931	rs2955014	0.0462593	0.669544	1
13	CLYBL	6	10000	100258917	100561713	9.43303	0.0692931	rs912284	0.0728435	0.669544	1
18	SERPINB11	4	10000	61369537	61391127	8.23647	0.0692931	rs34367921	0.0386596	0.669544	1
19	GGN	2	10000	38874991	38878668	5.39871	0.0692931	rs7248540	0.0292715	0.669544	1
7	BMPER	3	10000	33944522	34195484	7.12029	0.0692931	rs10486635	0.0397289	0.669544	1
13	NUPL1	4	10000	25875665	25916561	7.58288	0.0693931	rs12491	0.0169567	0.669544	1
6	OGFRL1	3	10000	71998476	72011973	5.73199	0.0693931	rs55722044	0.0814188	0.669544	1
2	DGKD	12	10000	234263152	234380743	28.0189	0.0694931	rs59458664	0.00103086	0.669544	1
6	MYB	8	10000	135502452	135540311	19.5934	0.0694931	rs9402696	0.00149417	0.669544	1
15	LOC100129973	5	10000	52472222	52498076	13.486	0.069693	rs77561658	0.00852888	0.669544	1
19	KLC3	4	10000	45843997	45854778	8.33028	0.069793	rs12151022	0.0146782	0.669544	1
7	SDK1	42	10000	3341079	4308631	61.2689	0.069793	rs76692704	0.0156464	0.669544	1
9	TOR2A	3	10000	130493802	130497628	9.84538	0.069793	rs515182	0.0517648	0.669544	1
1	MMACHC	5	10000	45965855	45976739	12.6305	0.069893	rs1044717	0.0305977	0.669544	1
8	CYP11B1	16	10000	143953772	143961236	43.3514	0.069893	rs6471570	0.00480565	0.669544	1
10	ABI1	3	1000	27035524	27150016	5.2928	0.0699301	rs75653529	0.0230343	0.669544	1
10	ANKRD16	4	1000	5903688	5931860	11.0842	0.0699301	rs1052420	0.0300366	0.669544	1
12	DIP2B	12	1000	50898767	51142450	18.6893	0.0699301	rs113950715	0.0516983	0.669544	1
17	TOP2A	10	1000	38544772	38574202	9.39941	0.0699301	rs74496325	0.0524893	0.669544	1
1	ELF3	2	1000	201979689	201986315	5.11108	0.0699301	rs1130193	0.0344706	0.669544	1
1	MACF1	35	1000	39549838	39952810	70.3112	0.0699301	rs3768302	0.00521569	0.669544	1
1	TMEM81	2	1000	205052256	205053588	5.88604	0.0699301	rs16855059	0.0817667	0.669544	1
3	ACTR8	13	1000	53901093	53916229	33.3432	0.0699301	rs2276843	0.00726607	0.669544	1
3	ALG3	2	1000	183960116	183967313	5.29389	0.0699301	rs706584	0.0247772	0.669544	1
3	KIF15	9	1000	44803208	44894748	20.1578	0.0699301	rs76971569	0.0209067	0.669544	1
3	MAP3K13	12	1000	185000728	185206882	26.9475	0.0699301	rs11712864	0.00162765	0.669544	1
6	KHDC1	7	1000	73951037	74019938	16.8374	0.0699301	rs511219	0.0307315	0.669544	1
7	GRB10	10	1000	50657759	50861159	20.2134	0.0699301	rs11555134	0.0100844	0.669544	1
8	VPS13B	10	1000	100025493	100889814	21.3299	0.0699301	rs3134156	0.0211388	0.669544	1
9	USP20	13	1000	132597695	132644117	24.8576	0.0699301	rs77339429	0.0415974	0.669544	1
19	SHANK1	6	10000	51165083	51220195	11.977	0.069993	rs750578	0.00104321	0.669544	1
10	SLC39A12	10	10000	18240767	18332221	18.63	0.070093	rs691513	0.0162849	0.669544	1
4	MAEA	3	10000	1283671	1333925	5.33132	0.070093	rs2293635	0.0400001	0.669544	1
8	KCNU1	22	10000	36641841	36793643	39.6023	0.070293	rs13257544	0.013049	0.669544	1
16	ABCC12	5	10000	48116883	48180681	9.9282	0.070493	rs12149826	0.0243009	0.669544	1
17	CLTC	10	10000	57697049	57774317	24.7903	0.0705929	rs2136694	0.0163963	0.669544	1
7	KIAA0895	9	10000	36363758	36429734	17.5842	0.0706929	rs117192570	0.0347334	0.669544	1
1	L1TD1	9	10000	62660473	62678001	20.7026	0.0707929	rs11207936	0.00157446	0.669544	1
16	MAPK8IP3	10	10000	1756220	1820318	23.9237	0.0708929	rs2575368	0.000320921	0.669544	1
19	TMC4	3	10000	54663832	54676944	3.24539	0.0708929	rs9636146	0.132551	0.669544	1
11	ARHGEF12	20	1000	120207617	120360645	42.9535	0.0709291	rs2305010	0.00348652	0.669544	1
12	CLSTN3	9	1000	7282966	7311530	15.8199	0.0709291	rs73048064	0.0189459	0.669544	1
13	ARL11	3	1000	50202434	50208008	5.58853	0.0709291	rs61959909	0.0867159	0.669544	1
14	RNASE11	6	1000	21051051	21058417	14.9152	0.0709291	rs1243600	0.0153739	0.669544	1
15	POLG	5	1000	89859535	89878026	14.7336	0.0709291	rs3087374	0.0158952	0.669544	1
19	SNRPD2	3	1000	46190711	46195443	7.92736	0.0709291	rs10403723	0.0451981	0.669544	1
1	CD1E	2	1000	158323485	158327343	3.27871	0.0709291	rs61734679	0.146757	0.669544	1
1	FAIM3	5	1000	207076630	207095378	5.4028	0.0709291	rs12032326	0.0435879	0.669544	1
1	SEMA4A	5	1000	156119734	156147542	7.81808	0.0709291	rs41265017	0.0700699	0.669544	1
1	SETDB1	2	1000	150898814	150937220	3.57983	0.0709291	rs17661357	0.0661	0.669544	1
1	SSX2IP	9	1000	85109389	85156240	12.3656	0.0709291	rs2994950	0.0252224	0.669544	1
20	BANF2	3	1000	17674319	17716517	7.12402	0.0709291	rs1053993	0.111129	0.669544	1
20	EPB41L1	6	1000	34679425	34820721	12.476	0.0709291	rs911128	0.00395621	0.669544	1
20	XRN2	10	1000	21283941	21370463	21.2722	0.0709291	rs6113217	0.00537916	0.669544	1
4	C4orf51	5	1000	146601355	146653948	13.9745	0.0709291	rs7683750	0.0111325	0.669544	1
5	LOC101927100	4	1000	114937851	114956116	8.06636	0.0709291	rs17474370	0.0277563	0.669544	1
5	MBLAC2	5	1000	89754019	89770585	12.6326	0.0709291	rs2115501	0.0386541	0.669544	1
8	RGS22	8	1000	100973165	101118344	17.9839	0.0709291	rs1471294	0.0284447	0.669544	1
8	SLC10A5	2	1000	82605890	82607207	3.2665	0.0709291	rs79849182	0.0854959	0.669544	1
5	NDUFS6	2	10000	1801495	1816167	5.40105	0.0712929	rs4147773	0.057751	0.669544	1
20	ITCH	7	10000	32951040	33099198	16.9567	0.0714929	rs6088512	0.0254689	0.669544	1
6	RUNX2_1	3	10000	45296053	45518819	7.46604	0.0716928	rs62400377	0.00928631	0.669544	1
17	ENO3	3	10000	4854383	4860426	7.86476	0.0718928	rs238238	0.00729429	0.669544	1
14	ESR2	4	1000	64693429	64805268	5.63814	0.0719281	rs944050	0.0963044	0.669544	1
14	PLEKHH1	19	1000	68000007	68056255	39.0092	0.0719281	rs11625701	0.000228134	0.669544	1
14	SCFD1	10	1000	31091459	31205033	18.7894	0.0719281	rs230364	0.0136211	0.669544	1
17	PLCD3	10	1000	43189007	43209900	16.2395	0.0719281	rs7226273	0.0206783	0.669544	1
1	BPNT1	4	1000	220230823	220263195	8.90063	0.0719281	rs41274790	0.0399321	0.669544	1
1	LAX1	6	1000	203734283	203745480	15.4609	0.0719281	rs3737973	0.00280528	0.669544	1
1	PLEKHG5	13	1000	6526151	6580121	25.3631	0.0719281	rs9435269	0.00399593	0.669544	1
1	STXBP3	5	1000	109289284	109352148	13.9476	0.0719281	rs1277044	0.0245933	0.669544	1
22	MKL1	6	1000	40806284	41032723	15.1664	0.0719281	rs2294352	0.0223924	0.669544	1
22	TTC28	12	1000	28374001	29075853	18.14	0.0719281	rs17482652	0.0533459	0.669544	1
2	ALK	18	1000	29415639	30144477	33.736	0.0719281	rs3795850	0.00134707	0.669544	1
2	WDSUB1	2	1000	160092303	160143236	5.99333	0.0719281	rs3213715	0.0234185	0.669544	1
3	ARPC4-TTLL3	16	1000	9834231	9878040	37.6791	0.0719281	rs2290303	0.00277501	0.669544	1
4	LOC100507053	29	1000	100010007	100222513	59.7882	0.0719281	rs1893883	0.00136634	0.669544	1
5	ARHGAP26	13	1000	142150291	142608572	23.2446	0.0719281	rs10045199	0.00707011	0.669544	1
7	EPHB6	8	1000	142552775	142568847	16.6749	0.0719281	rs8177176	0.0178047	0.669544	1
8	CNOT7	2	1000	17086739	17104387	6.18474	0.0719281	rs1043083	0.0584816	0.669544	1
8	GGH	5	1000	63927638	63951610	12.1392	0.0719281	rs11545076	0.0576618	0.669544	1
8	NSMAF	10	1000	59496063	59572404	24.3185	0.0719281	rs3816846	0.0136311	0.669544	1
15	VPS39	8	10000	42450898	42500502	22.4028	0.0719928	rs142302634	0.00530286	0.669544	1
7	NUDCD3	9	10000	44421964	44530385	20.925	0.0719928	rs17711306	0.0463557	0.669544	1
11	LSP1	10	10000	1874199	1913493	18.3653	0.0720928	rs61868779	0.000278639	0.669544	1
12	OVCH1-AS1	14	10000	29542226	29640257	24.7882	0.0720928	rs74911812	0.00766019	0.669544	1
6	SCAF8	9	10000	155054511	155155378	12.7259	0.0722928	rs7762129	0.0125218	0.669544	1
10	KIF11	11	10000	94352824	94415152	18.4204	0.0723928	rs12256435	0.0238344	0.669544	1
8	OSGIN2	3	10000	90914095	90940095	3.17245	0.0725927	rs2697676	0.0822924	0.669544	1
10	LYZL2	5	10000	30900707	30918647	12.5256	0.0727927	rs41288999	0.0196421	0.669544	1
11	ARHGEF17	3	1000	73019662	73080425	5.14459	0.0729271	rs61749197	0.0468372	0.669544	1
11	NPAT	6	1000	108028118	108093365	12.1534	0.0729271	rs228589	0.0319606	0.669544	1
12	GLS2	4	1000	56864727	56882198	11.0801	0.0729271	rs2638314	0.057204	0.669544	1
12	SLC38A1	7	1000	46576839	46663208	11.5409	0.0729271	rs11608815	0.0295339	0.669544	1
15	LARP6	3	1000	71123862	71146604	8.2493	0.0729271	rs1549317	0.0385159	0.669544	1
16	RBBP6	6	1000	24550907	24584183	12.4722	0.0729271	rs7194163	0.00783305	0.669544	1
19	CYP2A7	3	1000	41381343	41388657	7.27542	0.0729271	rs3815705	0.00950865	0.669544	1
21	PFKL	8	1000	45719916	45747264	10.4494	0.0729271	rs73231245	0.0175785	0.669544	1
21	TMPRSS3	13	1000	43791995	43816955	23.5139	0.0729271	rs2839500	0.0105925	0.669544	1
2	LCT	12	1000	136545414	136594750	28.9697	0.0729271	rs3213890	0.0208265	0.669544	1
3	OGG1	3	1000	9791627	9808353	8.1121	0.0729271	rs293795	0.0622238	0.669544	1
4	NAP1L5	2	1000	89617065	89619023	3.07476	0.0729271	rs8605	0.0876143	0.669544	1
5	CWC27	9	1000	64064754	64314590	20.3626	0.0729271	rs2278352	0.00356719	0.669544	1
7	BRI3	4	1000	97910978	97922275	10.4182	0.0729271	rs7015	0.0672955	0.669544	1
7	KEL	5	1000	142638200	142659503	10.1844	0.0729271	rs8176036	0.0619145	0.669544	1
12	SPSB2	3	10000	6980099	6982521	8.09425	0.0729927	rs35535772	0.017893	0.669544	1
17	ANKRD13B	3	10000	27920526	27941779	5.51322	0.0731927	rs112792495	0.0519077	0.669544	1
4	C4orf19	2	10000	37455551	37595132	5.28878	0.0731927	rs13333	0.0951681	0.669544	1
2	ARHGAP15	5	10000	143886898	144525921	12.1945	0.0735926	rs78314080	0.0176907	0.669544	1
5	TMED7	4	10000	114948904	114961876	8.06636	0.0735926	rs17474370	0.0277563	0.669544	1
14	LTB4R	3	10000	24780704	24787242	8.15145	0.0737926	rs1046587	0.0270859	0.669544	1
10	TAF3	7	1000	7860466	8057016	12.696	0.0739261	rs10795584	0.0471466	0.669544	1
11	SORL1	24	1000	121322911	121504471	30.875	0.0739261	rs2298525	0.0115749	0.669544	1
14	LRFN5	2	1000	42076763	42373752	2.91818	0.0739261	rs77016987	0.0888637	0.669544	1
14	NGDN	3	1000	23938897	23947402	5.81777	0.0739261	rs2295705	0.0753879	0.669544	1
15	C15orf59	2	1000	74032140	74043816	5.41936	0.0739261	rs7497362	0.0368572	0.669544	1
17	RNF157	10	1000	74138533	74236390	15.7348	0.0739261	rs1465960	0.0500289	0.669544	1
19	RAB8A	3	1000	16222489	16244445	7.72968	0.0739261	rs55692650	0.0230917	0.669544	1
19	ZNF728	3	1000	23157684	23186010	7.21375	0.0739261	rs2116933	0.0361448	0.669544	1
1	ECM1	7	1000	150480486	150486265	17.3796	0.0739261	rs12724450	0.000769172	0.669544	1
1	SNX27	5	1000	151584661	151671559	13.6634	0.0739261	rs143936375	0.00919875	0.669544	1
21	RCAN1	3	1000	35888739	35987441	7.22047	0.0739261	rs2019020	0.0315566	0.669544	1
22	APOBEC3G	6	1000	39473009	39483748	6.19771	0.0739261	rs17537574	0.0489367	0.669544	1
3	CAND2	11	1000	12838170	12876313	18.2079	0.0739261	rs62637653	0.00202558	0.669544	1
3	EPHA3	11	1000	89156673	89531284	27.5983	0.0739261	rs73139144	0.0224191	0.669544	1
3	NR2C2	2	1000	14989090	15090786	3.29187	0.0739261	rs41284019	0.0742094	0.669544	1
3	TMEM89	2	1000	48658274	48659189	6.38005	0.0739261	rs9834639	0.0173861	0.669544	1
4	RNF150	13	1000	141786724	142054616	21.4515	0.0739261	rs4956494	0.00218009	0.669544	1
5	FAM196B	7	1000	169290718	169407744	16.0761	0.0739261	rs259898	0.0843763	0.669544	1
5	SMAD5	3	1000	135468533	135518422	9.1447	0.0739261	rs10078857	0.0317852	0.669544	1
6	ETV7	7	1000	36321997	36355577	9.79688	0.0739261	rs2234071	0.0332723	0.669544	1
6	IL17A	3	1000	52051184	52055436	7.11359	0.0739261	rs1974226	0.0246683	0.669544	1
7	TRIM56	5	1000	100728785	100733889	9.33232	0.0739261	rs78537898	0.040635	0.669544	1
12	SOX5	3	10000	23685230	24715383	7.44867	0.0741926	rs11046992	0.00785797	0.669544	1
9	ARHGEF39	10	10000	35659340	35665278	21.987	0.0744926	rs72727021	0.0120907	0.669544	1
5	EBF1	2	10000	158122922	158526788	5.26281	0.0746925	rs7442701	0.0273934	0.669544	1
10	CCDC147	9	1000	106113521	106214848	19.8497	0.0749251	rs10509772	0.0169122	0.669544	1
12	TMCC3	6	1000	94960899	95044324	15.0477	0.0749251	rs2270893	0.0180353	0.669544	1
14	ISM2	7	1000	77940737	77965210	12.9991	0.0749251	rs77534020	0.000902083	0.669544	1
17	CCT6B	2	1000	33254877	33288528	3.02442	0.0749251	rs12452225	0.0858657	0.669544	1
17	NLK	2	1000	26369687	26523404	3.16283	0.0749251	rs35191042	0.0788024	0.669544	1
18	DOK6	4	1000	67068283	67516322	10.4492	0.0749251	rs112889174	0.0115553	0.669544	1
19	ZNF225	2	1000	44617547	44637255	3.01104	0.0749251	rs10413195	0.150347	0.669544	1
1	COL9A2	7	1000	40766162	40782939	12.7328	0.0749251	rs3737818	0.000625093	0.669544	1
1	CSDE1	2	1000	115259533	115300671	3.09039	0.0749251	rs7537232	0.0898213	0.669544	1
1	FAM63A	7	1000	150969300	150980854	13.4006	0.0749251	rs771204	0.0195294	0.669544	1
1	OBSCN	51	1000	228395830	228566575	101.492	0.0749251	rs56168609	0.00444153	0.669544	1
22	SFI1	20	1000	31892124	32014537	32.4671	0.0749251	rs16989312	0.00605488	0.669544	1
2	PQLC3	6	1000	11295497	11318998	16.0093	0.0749251	rs3206843	0.00124239	0.669544	1
4	ADH6	7	1000	100123794	100140403	17.2631	0.0749251	rs1893883	0.00136634	0.669544	1
4	BOD1L1	14	1000	13570365	13629328	25.7838	0.0749251	rs17745676	0.0416403	0.669544	1
5	SPDL1	4	1000	169010637	169031781	11.3013	0.0749251	rs4493692	0.0527191	0.669544	1
7	CCDC129	13	1000	31553684	31698334	20.0438	0.0749251	rs7811042	0.0138957	0.669544	1
7	CDCA7L	6	1000	21940516	21985542	13.5994	0.0749251	rs7971	0.00519	0.669544	1
7	FAM185A	3	1000	102389398	102449672	2.99559	0.0749251	rs57253646	0.224121	0.669544	1
8	SLC52A2	2	1000	145582216	145584948	5.46757	0.0749251	rs3817681	0.0399899	0.669544	1
3	CHCHD4	2	10000	14153576	14166371	5.62064	0.0749925	rs2731316	0.0695783	0.669544	1
3	SLC35A5	5	10000	112280856	112303284	13.7855	0.0750925	rs1877363	0.0273913	0.669544	1
12	BEST3	19	1000	70037287	70093196	42.0244	0.0759241	rs710710	0.018744	0.669544	1
12	EPYC	2	1000	91357455	91398803	3.23962	0.0759241	rs1920741	0.0722853	0.669544	1
13	FLT3	17	1000	28577410	28674729	33.786	0.0759241	rs9579142	0.00263077	0.669544	1
19	UNC13A	36	1000	17712136	17799008	67.6688	0.0759241	rs73922140	0.01397	0.669544	1
2	CYP27C1	7	1000	127941411	127963343	15.8711	0.0759241	rs78516281	0.00567942	0.669544	1
3	ATR	12	1000	142168076	142297668	28.2317	0.0759241	rs2227928	0.0161523	0.669544	1
3	DLEC1	13	1000	38080695	38164228	20.5473	0.0759241	rs11708345	0.0181941	0.669544	1
3	IL5RA	6	1000	3108007	3152058	13.4295	0.0759241	rs17659353	0.0286929	0.669544	1
3	SUSD5	9	1000	33191536	33260707	16.5109	0.0759241	rs13060097	0.0579275	0.669544	1
4	N4BP2	12	1000	40058523	40159872	23.6028	0.0759241	rs4974962	0.00639192	0.669544	1
5	STC2	2	1000	172741725	172756506	5.69661	0.0759241	rs6861827	0.01861	0.669544	1
6	ASF1A	3	1000	119215240	119230335	7.03673	0.0759241	rs41292546	0.00850084	0.669544	1
6	LACE1	5	1000	108616097	108844251	8.17024	0.0759241	rs111980874	0.036576	0.669544	1
8	MMP16	5	1000	89049459	89339717	12.9026	0.0759241	rs2664370	0.0124292	0.669544	1
8	NAT1	3	1000	18027970	18081198	6.9949	0.0759241	rs17126350	0.0140521	0.669544	1
17	MYOCD	11	10000	12569206	12672265	17.4703	0.0760924	rs76148496	0.0191193	0.669544	1
10	TTC18	15	10000	75013515	75118617	44.5868	0.0762924	rs59726024	0.0482823	0.669544	1
10	MBL2	15	1000	54525139	54531460	33.6389	0.0769231	rs10824792	0.010101	0.669544	1
11	BDNF-AS	5	1000	27528398	27719718	11.0192	0.0769231	rs41282916	0.011698	0.669544	1
12	RAD52	9	1000	1021254	1058863	17.4437	0.0769231	rs7310449	0.035992	0.669544	1
12	TBC1D15	8	1000	72233486	72320629	16.9949	0.0769231	rs3759171	0.0256744	0.669544	1
13	NAA16	9	1000	41885340	41951166	14.5718	0.0769231	rs2483103	0.0183005	0.669544	1
15	ALDH1A3	5	1000	101420008	101456830	11.9423	0.0769231	rs4646669	0.041606	0.669544	1
15	SEC11A	2	1000	85212767	85259691	3.3006	0.0769231	rs113664362	0.147361	0.669544	1
16	ABCA3	4	1000	2325878	2390747	9.7756	0.0769231	rs1183064	0.0203134	0.669544	1
17	ASIC2	7	1000	31340105	32483825	14.8958	0.0769231	rs2228990	0.00887442	0.669544	1
17	CAMTA2	9	1000	4871286	4890960	15.4851	0.0769231	rs72835097	0.0162286	0.669544	1
17	NF1	17	1000	29421944	29704695	39.1684	0.0769231	rs2905807	0.0243024	0.669544	1
17	OR3A3	2	1000	3323861	3324827	5.56344	0.0769231	rs227787	0.0216853	0.669544	1
19	IGFL2	2	1000	46651038	46664561	5.44488	0.0769231	rs2270403	0.0588148	0.669544	1
20	ABHD12	8	1000	25275378	25371618	21.3665	0.0769231	rs41309917	0.036011	0.669544	1
2	C2orf72	3	1000	231902280	231914427	9.35043	0.0769231	rs6854	0.0405757	0.669544	1
2	TSGA10	11	1000	99613723	99771187	21.3967	0.0769231	rs76474684	0.0213161	0.669544	1
3	DAG1	5	1000	49506135	49573051	11.2383	0.0769231	rs115435316	0.0296222	0.669544	1
3	LOC401052	3	1000	10048101	10052779	8.37975	0.0769231	rs9837460	0.0712842	0.669544	1
4	WWC2	14	1000	184020462	184241929	27.1157	0.0769231	rs11132173	0.0235975	0.669544	1
5	PCDHB12	2	1000	140588290	140591698	5.75585	0.0769231	rs2910326	0.0888536	0.669544	1
5	RBM27	6	1000	145583162	145668784	15.8682	0.0769231	rs10515568	0.0347335	0.669544	1
9	PSAT1	6	1000	80911990	80945009	15.9978	0.0769231	rs7043123	0.000279439	0.669544	1
11	ADAMTS8	8	1000	130274817	130298539	15.8723	0.0779221	rs11222085	0.00583531	0.669544	1
11	CCDC89	2	1000	85394892	85397320	6.085	0.0779221	rs290185	0.0237976	0.669544	1
12	SLC38A4	8	1000	47158543	47219780	16.2546	0.0779221	rs2429464	0.000216627	0.669544	1
14	CPSF2	3	1000	92588297	92630543	8.3253	0.0779221	rs3759722	0.0138901	0.669544	1
15	INO80	5	1000	41271078	41408444	10.2632	0.0779221	rs9796	0.00507917	0.669544	1
15	LOC101929655	12	1000	81616673	81735417	24.1098	0.0779221	rs6495564	0.0199571	0.669544	1
16	RSL1D1	3	1000	11928054	11945442	5.92724	0.0779221	rs2075160	0.0945914	0.669544	1
19	NLRP4	9	1000	56347943	56393220	18.4245	0.0779221	rs76113769	0.000288518	0.669544	1
1	EXO5	4	1000	40974432	40982214	5.09256	0.0779221	rs1134586	0.118009	0.669544	1
1	PRKAA2	13	1000	57110989	57181008	18.5662	0.0779221	rs3738567	0.0353908	0.669544	1
20	ITPA	6	1000	3189513	3204516	12.8108	0.0779221	rs6107258	0.0184499	0.669544	1
20	NDUFAF5	7	1000	13765671	13799067	13.5366	0.0779221	rs74421815	0.00698931	0.669544	1
22	PHF21B	12	1000	45277042	45405809	30.8037	0.0779221	rs3747223	0.0241197	0.669544	1
2	SULT1C2	3	1000	108905094	108926371	5.14748	0.0779221	rs185309858	0.0583894	0.669544	1
3	WDR52-AS1	8	1000	113122844	113152839	15.8957	0.0779221	rs73237123	0.0218877	0.669544	1
4	FTLP10	2	1000	69048009	69078188	5.84211	0.0779221	rs4463136	0.0753878	0.669544	1
5	MTMR12	4	1000	32227110	32313114	5.02405	0.0779221	rs78402226	0.0527582	0.669544	1
6	FRK	12	1000	116262692	116381921	22.6433	0.0779221	rs4946130	0.00619485	0.669544	1
7	TBX20	4	1000	35242041	35293711	12.8629	0.0779221	rs73099190	0.00192715	0.669544	1
7	WDR86	4	1000	151078206	151107791	5.92512	0.0779221	rs61741447	0.0489604	0.669544	1
8	ADHFE1	12	1000	67344717	67381044	24.9235	0.0779221	rs13682	0.00684327	0.669544	1
8	TNFRSF10C	2	1000	22960326	22974950	5.61169	0.0779221	rs117325737	0.0178767	0.669544	1
9	PTGR1	9	1000	114312001	114362135	13.151	0.0779221	rs4978444	0.012067	0.669544	1
2	CERS6	11	10000	169312758	169631644	16.8272	0.0785921	rs3814378	0.029645	0.669544	1
12	CELA1	8	10000	51722226	51740463	20.6337	0.0788921	rs17860302	0.0273651	0.669544	1
10	EMX2	2	1000	119301955	119309057	3.08147	0.0789211	rs12777755	0.080513	0.669544	1
10	SLC16A12	3	1000	91190050	91295313	2.86487	0.0789211	rs74146950	0.269777	0.669544	1
10	ZMYND11	4	1000	180404	300577	3.05174	0.0789211	rs3132006	0.220427	0.669544	1
11	TMPRSS5	7	1000	113558267	113577095	17.653	0.0789211	rs4936279	0.0169599	0.669544	1
14	ABHD12B	11	1000	51338877	51371688	21.9744	0.0789211	rs4901065	0.0223639	0.669544	1
15	UACA	6	1000	70946892	71055850	9.39517	0.0789211	rs78588389	0.0141855	0.669544	1
19	CEACAM19	4	1000	45174723	45187627	10.9481	0.0789211	rs2289495	0.000964554	0.669544	1
19	LRG1	2	1000	4537226	4540036	4.56618	0.0789211	rs966384	0.064663	0.669544	1
19	ZNF844	9	1000	12175545	12188626	25.0168	0.0789211	rs7250239	0.0536957	0.669544	1
1	WNT4	5	1000	22443797	22469519	11.5259	0.0789211	rs2235528	0.0555039	0.669544	1
20	SLC52A3	5	1000	740723	749228	9.16937	0.0789211	rs6054605	0.0215551	0.669544	1
22	HORMAD2	3	1000	30476452	30573062	3.19763	0.0789211	rs5753014	0.201728	0.669544	1
2	ADAM17	17	1000	9629410	9695917	38.8258	0.0789211	rs34367192	0.00790796	0.669544	1
2	CACNB4	8	1000	152689285	152955593	16.2794	0.0789211	rs35174334	0.00440672	0.669544	1
2	DFNB59	2	1000	179316162	179326110	5.56393	0.0789211	rs17304212	0.0283148	0.669544	1
2	MYT1L	15	1000	1792884	2335045	25.0549	0.0789211	rs17338616	0.0112544	0.669544	1
2	PPIG	7	1000	170440849	170494254	15.7207	0.0789211	rs72623200	0.0149234	0.669544	1
3	CAMK1	2	1000	9799028	9811668	5.3341	0.0789211	rs293795	0.0622238	0.669544	1
4	FSTL5	8	1000	162305043	163085186	12.9044	0.0789211	rs72689202	0.0286334	0.669544	1
4	SCOC	3	1000	141178439	141303710	8.57246	0.0789211	rs358304	0.00653248	0.669544	1
5	ADAMTS6	8	1000	64444562	64777704	15.4514	0.0789211	rs17812189	0.00689756	0.669544	1
5	AFAP1L1	7	1000	148651400	148721367	9.02857	0.0789211	rs813035	0.0610323	0.669544	1
6	AIG1	3	1000	143380499	143661480	4.78203	0.0789211	rs143567319	0.119046	0.669544	1
6	SNRPC	5	1000	34724870	34741634	9.726	0.0789211	rs60410089	0.00806205	0.669544	1
7	TMEM213	6	1000	138482738	138490769	17.5773	0.0789211	rs2034507	0.0420811	0.669544	1
7	TRIM4	7	1000	99488029	99517223	16.308	0.0789211	rs35432946	0.00857849	0.669544	1
9	URM1	2	1000	131133597	131154295	5.81614	0.0789211	rs2240945	0.0264075	0.669544	1
9	ZMYND19	2	1000	140476530	140484937	5.38474	0.0789211	rs2297004	0.0573009	0.669544	1
6	OOEP	2	10000	74078279	74079515	5.51788	0.0794921	rs496530	0.0189999	0.670477	1
11	ATP5L	2	1000	118272103	118280562	4.94872	0.0799201	rs3194726	0.0339319	0.670477	1
17	DBF4B	8	1000	42785975	42829636	10.1267	0.0799201	rs3744477	0.0679402	0.670477	1
17	KRT28	4	1000	38948447	38956211	7.02256	0.0799201	rs7224150	0.0204655	0.670477	1
17	MYH13	25	1000	10204182	10276322	39.5783	0.0799201	rs2277647	0.00313193	0.670477	1
19	ICAM3	8	1000	10444451	10450345	15.5007	0.0799201	rs7258015	0.0582876	0.670477	1
2	CNRIP1	3	1000	68511302	68547183	7.20791	0.0799201	rs10179521	0.0104694	0.670477	1
2	UBXN4	2	1000	136499188	136542633	4.89111	0.0799201	rs1050115	0.0287488	0.670477	1
3	LARS2-AS1	2	1000	45524186	45551037	5.95209	0.0799201	rs2306522	0.0667586	0.670477	1
3	TOPAZ1	12	1000	44283377	44373590	19.3953	0.0799201	rs1488637	0.00969135	0.670477	1
4	AIMP1	10	1000	107236766	107270381	22.6604	0.0799201	rs11544777	0.000109735	0.670477	1
5	YTHDC2	24	1000	112849390	112930984	49.4464	0.0799201	rs2162842	0.00367782	0.670477	1
6	MAPK14	5	1000	35995453	36079013	11.7325	0.0799201	rs16884857	0.0313548	0.670477	1
7	AP1S1	5	1000	100797685	100804557	11.3416	0.0799201	rs6954408	0.0322767	0.670477	1
7	WBSCR28	2	1000	73275488	73280223	5.26941	0.0799201	rs61742124	0.0219348	0.670477	1
10	CTBP2	5	10000	126676417	126849624	11.0193	0.080092	rs3781411	0.00557398	0.670477	1
1	CHML	7	10000	241792166	241799232	15.3129	0.0808919	rs1414496	0.00330674	0.670477	1
10	NKX2-3	2	1000	101292689	101296280	6.13287	0.0809191	rs41290504	0.032239	0.670477	1
12	TMEM233	2	1000	120031263	120079363	5.65766	0.0809191	rs2893805	0.0904678	0.670477	1
16	CNTNAP4	9	1000	76311175	76593135	15.2931	0.0809191	rs7192076	0.0607505	0.670477	1
16	CORO7-PAM16	8	1000	4390251	4466962	13.8795	0.0809191	rs2072151	0.050367	0.670477	1
17	MYO1C	14	1000	1367479	1396001	22.2958	0.0809191	rs2286877	0.0145115	0.670477	1
19	MIR3188	2	1000	18392886	18392971	5.92895	0.0809191	rs7247237	0.0648469	0.670477	1
1	C1orf43	2	1000	154179182	154193273	3.09742	0.0809191	rs6719	0.114479	0.670477	1
2	GFPT1	2	1000	69546900	69614386	5.85936	0.0809191	rs2667	0.0158207	0.670477	1
2	GPC1	19	1000	241375114	241407495	36.062	0.0809191	rs143723885	0.000285524	0.670477	1
2	SPTBN1	27	1000	54683453	54898583	53.0181	0.0809191	rs2971878	0.00859878	0.670477	1
4	CXCL8	2	1000	74606222	74609433	6.12179	0.0809191	rs1126647	0.0396384	0.670477	1
6	BTN2A3P	4	1000	26421618	26430816	9.58934	0.0809191	rs1741740	0.065436	0.670477	1
6	TMEM14B	2	1000	10747991	10760006	3.26368	0.0809191	rs114523997	0.070835	0.670477	1
7	CROT	6	1000	86974950	87029112	14.5036	0.0809191	rs7808249	0.0280117	0.670477	1
7	GPER1	3	1000	1126442	1133451	8.22221	0.0809191	rs12702047	0.0241029	0.670477	1
8	ANGPT1	2	1000	108261709	108510254	5.41268	0.0809191	rs1954727	0.0200075	0.670477	1
17	SYNRG	8	10000	35874899	35969486	15.4793	0.0813919	rs2074409	0.00845278	0.670477	1
13	FAM216B	3	10000	43355685	43365685	7.92098	0.0818918	rs7333433	0.0294623	0.670477	1
10	ANKRD1	4	1000	92671856	92681032	9.05818	0.0819181	rs3939	0.0183044	0.670477	1
11	EIF4G2	4	1000	10818592	10830582	11.0306	0.0819181	rs10743151	0.045975	0.670477	1
11	OR10A6	4	1000	7949264	7950209	8.07655	0.0819181	rs111488559	0.00991151	0.670477	1
11	RAB30	17	1000	82684174	82782965	33.7469	0.0819181	rs17144453	0.00491629	0.670477	1
12	METTL7B	2	1000	56075329	56078394	4.83325	0.0819181	rs2293409	0.0648295	0.670477	1
12	PPFIBP1	7	1000	27677044	27848497	12.3512	0.0819181	rs17224002	0.00930431	0.670477	1
14	SNX6	5	1000	35030617	35099366	12.003	0.0819181	rs9264	0.00244706	0.670477	1
14	TSHR	8	1000	81421868	81612646	17.5364	0.0819181	rs2239610	0.0018147	0.670477	1
19	ZNF234	4	1000	44645709	44664462	7.0974	0.0819181	rs151243299	0.0233844	0.670477	1
1	UBE4B	13	1000	10093040	10241296	12.1328	0.0819181	rs12076005	0.0146302	0.670477	1
20	PAK7	8	1000	9518036	9819687	17.521	0.0819181	rs1045762	0.0109529	0.670477	1
21	HSPA13	13	1000	15743436	15755509	18.8306	0.0819181	rs2822642	0.0297045	0.670477	1
22	MCHR1	2	1000	41075181	41078818	5.61562	0.0819181	rs133073	0.0202489	0.670477	1
2	CATIP	3	1000	219221578	219232817	7.49831	0.0819181	rs7608923	0.0069104	0.670477	1
2	METTL5	5	1000	170668267	170681353	5.83442	0.0819181	rs3731674	0.0799739	0.670477	1
3	TGFBR2	4	1000	30647993	30735633	6.93069	0.0819181	rs17026332	0.0639649	0.670477	1
3	ZNF619	3	1000	40518603	40531728	5.71697	0.0819181	rs61733800	0.0900433	0.670477	1
8	MSR1	3	1000	15965386	16050300	7.04262	0.0819181	rs12718376	0.106844	0.670477	1
9	IKBKAP	25	1000	111629799	111696608	52.7736	0.0819181	rs2027433	0.00558015	0.670477	1
9	PHF19	8	1000	123617928	123657174	17.8455	0.0819181	rs10985064	0.00253896	0.670477	1
9	SMC5	9	1000	72873877	72969789	17.835	0.0819181	rs116989868	0.0281409	0.670477	1
10	MMRN2	2	1000	88695297	88717425	4.91527	0.0829171	rs3750822	0.0269073	0.670477	1
11	CD3E	6	1000	118175294	118186890	7.6677	0.0829171	rs2231450	0.0400012	0.670477	1
11	DPAGT1	5	1000	118967212	118972785	15.6579	0.0829171	rs603826	0.00371162	0.670477	1
11	TMEM41B	9	1000	9302200	9336315	20.5692	0.0829171	rs7939704	0.0121442	0.670477	1
12	RNF10	7	1000	120972131	121015397	15.6806	0.0829171	rs2280168	0.0172158	0.670477	1
17	CA10	6	1000	49707673	50237377	12.4242	0.0829171	rs3815371	0.0500955	0.670477	1
17	HS3ST3B1	2	1000	14204505	14249492	3.2362	0.0829171	rs73979332	0.106696	0.670477	1
17	KRT27	4	1000	38933059	38938786	7.64916	0.0829171	rs117162301	0.0204598	0.670477	1
1	CLSPN	3	1000	36197712	36235551	6.19119	0.0829171	rs577483	0.138628	0.670477	1
1	DRAM2	2	1000	111659953	111682838	5.56201	0.0829171	rs11002	0.0512767	0.670477	1
1	OSBPL9	6	1000	52082545	52254891	14.4254	0.0829171	rs1045785	0.0545174	0.670477	1
20	KCNB1	2	1000	47988504	48099181	3.0639	0.0829171	rs112735799	0.124698	0.670477	1
20	PLCB4	11	1000	9049700	9461462	18.8312	0.0829171	rs4141985	0.0118112	0.670477	1
21	ERG	16	1000	39739182	40033704	23.8001	0.0829171	rs2836352	0.0459066	0.670477	1
22	TTC28-AS1	7	1000	28315363	28398667	10.829	0.0829171	rs17482652	0.0533459	0.670477	1
2	CPS1	15	1000	211342405	211543831	19.3316	0.0829171	rs6435580	0.018109	0.670477	1
3	DPH3	7	1000	16298567	16306496	15.7447	0.0829171	rs842253	0.0307119	0.670477	1
3	LOC100131635	9	1000	187420153	187450203	14.6197	0.0829171	rs2293244	0.00695171	0.670477	1
3	RPSA	5	1000	39448203	39454032	13.5694	0.0829171	rs1392192	0.0159198	0.670477	1
4	SGMS2	3	1000	108745720	108836204	6.90528	0.0829171	rs111724428	0.0473556	0.670477	1
5	FAM53C	5	1000	137673223	137685418	10.0731	0.0829171	rs2269953	0.070612	0.670477	1
7	ASB15	2	1000	123241920	123277934	2.94898	0.0829171	rs148590103	0.0944374	0.670477	1
8	PDGFRL	4	1000	17433941	17500642	8.45336	0.0829171	rs2705051	0.0718876	0.670477	1
9	PSMD5	2	1000	123578331	123605299	6.76801	0.0829171	rs10760117	0.0632906	0.670477	1
10	PLXDC2	14	1000	20105371	20578784	23.0736	0.0839161	rs117754203	0.00217329	0.670912	1
12	OVCH1	17	1000	29580488	29650619	27.6267	0.0839161	rs74911812	0.00766019	0.670912	1
15	CSK	4	1000	75074424	75095539	3.24994	0.0839161	rs2071501	0.263821	0.670912	1
16	UNKL_1	7	1000	1413205	1464721	8.38783	0.0839161	rs140067284	0.0559547	0.670912	1
18	TTC39C	6	1000	21572736	21715574	13.9702	0.0839161	rs2305024	0.0439689	0.670912	1
1	RBBP5	7	1000	205055269	205091150	14.4291	0.0839161	rs111354064	0.0540562	0.670912	1
1	SMYD3	11	1000	245912641	246670644	23.7888	0.0839161	rs3737246	0.00513134	0.670912	1
22	DENND6B	6	1000	50750391	50765489	9.10213	0.0839161	rs67488807	0.0414419	0.670912	1
22	HIRA	4	1000	19318223	19419219	10.4786	0.0839161	rs9605996	0.012401	0.670912	1
3	C3orf20	7	1000	14716605	14814543	13.4005	0.0839161	rs2729697	0.0356995	0.670912	1
4	ASIC5	4	1000	156750880	156787425	9.58771	0.0839161	rs4691944	0.0341975	0.670912	1
5	SPOCK1	8	1000	136310986	136835018	17.3247	0.0839161	rs1051854	0.0172254	0.670912	1
6	MDFI	3	1000	41606194	41621982	7.50283	0.0839161	rs2073160	0.0853788	0.670912	1
6	TRAM2	18	1000	52362199	52441862	33.7938	0.0839161	rs17664241	0.000571818	0.670912	1
7	TAS2R4	3	1000	141478288	141479188	8.64748	0.0839161	rs2234001	0.0783487	0.670912	1
12	ENO2	3	10000	7023613	7032859	3.12331	0.0846915	rs2071419	0.169487	0.670912	1
18	DSG1	13	10000	28898051	28937393	23.1162	0.0848915	rs60498108	0.000475981	0.670912	1
11	LGR4	15	1000	27387507	27494334	33.8515	0.0849151	rs2447995	0.00336964	0.670912	1
11	LOC100996455	2	1000	64216528	64219128	4.95163	0.0849151	rs6591849	0.0703371	0.670912	1
11	PDDC1	3	1000	767222	777487	5.08855	0.0849151	rs4963161	0.060179	0.670912	1
13	DCLK1	22	1000	36342788	36705514	39.3709	0.0849151	rs9545424	0.00976215	0.670912	1
16	KIFC3	10	1000	57792128	57836439	19.5451	0.0849151	rs12445947	0.0290215	0.670912	1
17	TOM1L2	5	1000	17746821	17875784	15.7087	0.0849151	rs1108648	0.021925	0.670912	1
19	LILRB5	8	1000	54754269	54761167	15.7062	0.0849151	rs434755	0.030283	0.670912	1
1	EPS8L3	8	1000	110292701	110306644	16.0123	0.0849151	rs45612540	0.0297012	0.670912	1
1	LRRC8B	4	1000	89990396	90063420	10.5264	0.0849151	rs12730853	0.0181249	0.670912	1
20	AURKA	7	1000	54944444	54967351	12.98	0.0849151	rs33923703	0.00244676	0.670912	1
21	BACE2	4	1000	42539727	42654461	8.88077	0.0849151	rs2252576	0.00607729	0.670912	1
22	SHANK3	4	1000	51113069	51171640	6.73501	0.0849151	rs9616915	0.134836	0.670912	1
4	CENPE	16	1000	104026962	104119566	36.0691	0.0849151	rs2720463	0.0212579	0.670912	1
4	GABRA2	10	1000	46251580	46392056	23.5543	0.0849151	rs3849591	0.0025523	0.670912	1
5	ACTBL2	3	1000	56775842	56778636	7.31149	0.0849151	rs13159014	0.0106946	0.670912	1
5	TMED7-TICAM2	4	1000	114914192	114961876	8.06636	0.0849151	rs17474370	0.0277563	0.670912	1
7	KDM7A	10	1000	139784545	139876741	20.1279	0.0849151	rs3815213	0.0139625	0.670912	1
7	MYO1G	8	1000	45002259	45018704	19.2093	0.0849151	rs61739531	0.0200755	0.670912	1
8	PTDSS1	8	1000	97274113	97346779	13.7287	0.0849151	rs3735987	0.0298889	0.670912	1
8	SLC25A32	10	1000	104410865	104427563	22.5657	0.0849151	rs35225263	0.00318316	0.670912	1
8	SLC39A4	5	1000	145637797	145642279	12.6597	0.0849151	rs2977838	0.00372591	0.670912	1
9	FANCG	5	1000	35073834	35080013	11.3667	0.0849151	rs587118	0.038617	0.670912	1
9	PNPLA7	9	1000	140354403	140445021	17.0906	0.0849151	rs4962232	0.00497187	0.670912	1
10	SAR1A	4	1000	71909960	71930285	10.6028	0.0859141	rs15801	0.0184585	0.673408	1
12	OGFOD2	2	1000	123459353	123464588	3.23496	0.0859141	rs884956	0.182987	0.673408	1
13	SPRYD7	5	1000	50486841	50510625	12.3141	0.0859141	rs11839292	0.0303801	0.673408	1
15	NMB	3	1000	85198359	85201802	4.95376	0.0859141	rs17598561	0.0524409	0.673408	1
16	PKD1L3	24	1000	71963440	72033877	49.1738	0.0859141	rs7185272	0.0211555	0.673408	1
19	CKM	2	1000	45809670	45826235	4.84699	0.0859141	rs17875616	0.0322345	0.673408	1
19	POLD1	4	1000	50887579	50921275	8.81865	0.0859141	rs2445837	0.010268	0.673408	1
1	C1orf145	3	1000	228391206	228401365	7.12328	0.0859141	rs11804508	0.0123589	0.673408	1
1	CCDC163P	2	1000	45959597	45965751	5.57995	0.0859141	rs7546268	0.0241427	0.673408	1
3	GOLGB1	15	1000	121382045	121468614	31.151	0.0859141	rs2055034	0.00672597	0.673408	1
5	FBXL21	4	1000	135266005	135277367	9.01013	0.0859141	rs31548	0.0482006	0.673408	1
5	GFM2	10	1000	74017028	74063196	22.7508	0.0859141	rs79357178	0.0397481	0.673408	1
5	GRAMD3	3	1000	125695787	125829853	6.99667	0.0859141	rs4358517	0.0261029	0.673408	1
6	ARID1B	7	1000	157099063	157531913	9.77231	0.0859141	rs61738955	0.0522207	0.673408	1
10	AKR1C1	2	1000	5005453	5020158	5.28499	0.0869131	rs2904802	0.0236345	0.674952	1
15	C15orf65	2	1000	55700722	55710910	5.05502	0.0869131	rs16953240	0.0254377	0.674952	1
16	OSGIN1	3	1000	83986826	83999937	4.71442	0.0869131	rs2665296	0.0539497	0.674952	1
17	PSMB3	3	1000	36908965	36920484	4.88749	0.0869131	rs150241327	0.0790653	0.674952	1
17	XAF1	2	1000	6659155	6678964	5.63526	0.0869131	rs3785793	0.036842	0.674952	1
19	HAUS8	7	1000	17160570	17186343	17.2536	0.0869131	rs2305757	0.0244514	0.674952	1
21	SETD4	11	1000	37406838	37433116	18.4567	0.0869131	rs76783989	0.0296807	0.674952	1
2	BUB1	2	1000	111395274	111435684	2.97462	0.0869131	rs13398617	0.0864704	0.674952	1
2	NFU1	2	1000	69623244	69664760	5.29941	0.0869131	rs6546513	0.0775131	0.674952	1
3	PLCH1	12	1000	155197670	155421997	24.4362	0.0869131	rs359542	0.00539002	0.674952	1
4	MYOZ2	11	1000	120056938	120108944	19.2245	0.0869131	rs62326346	0.0125484	0.674952	1
6	MRAP2	9	1000	84743419	84800605	24.6237	0.0869131	rs2497129	0.0389825	0.674952	1
6	PSMG4	28	1000	3259161	3268300	75.439	0.0869131	rs11753155	0.0137994	0.674952	1
8	CTHRC1	5	1000	104383742	104395232	10.5826	0.0869131	rs13278335	0.0139081	0.674952	1
13	STK24	7	10000	99102452	99229405	17.3319	0.0873913	rs7983438	0.0466832	0.674952	1
11	TMEM216	2	1000	61159831	61166335	4.62846	0.0879121	rs3741265	0.0690756	0.674952	1
12	EFCAB4B	20	1000	3724493	3862366	34.0261	0.0879121	rs71534241	0.00635774	0.674952	1
12	IRAK3	4	1000	66582977	66648394	5.26976	0.0879121	rs1882200	0.149029	0.674952	1
13	COL4A2-AS1	3	1000	111154922	111160526	6.80026	0.0879121	rs445348	0.0442662	0.674952	1
14	GPX2	3	1000	65405869	65409623	5.18693	0.0879121	rs17880758	0.121556	0.674952	1
16	CA7	4	1000	66878281	66888049	7.51349	0.0879121	rs11864421	0.123329	0.674952	1
19	ARHGAP33	6	1000	36266416	36279724	13.8786	0.0879121	rs2291067	0.011956	0.674952	1
19	NFIC	5	1000	3359560	3469215	10.6575	0.0879121	rs2302220	0.0268727	0.674952	1
19	TRIP10	2	1000	6739692	6751537	2.89558	0.0879121	rs62125118	0.111044	0.674952	1
1	FPGT-TNNI3K	33	1000	74663895	75010116	54.688	0.0879121	rs491623	0.00508084	0.674952	1
1	TDRKH	10	1000	151744040	151763010	24.9162	0.0879121	rs1054475	0.00659327	0.674952	1
2	ALPP	2	1000	233243347	233247599	4.95112	0.0879121	rs13026692	0.0592738	0.674952	1
2	ITM2C	2	1000	231729312	231743969	6.1849	0.0879121	rs2289233	0.0188605	0.674952	1
3	SEC62	6	1000	169684579	169716161	18.0701	0.0879121	rs2160898	0.0035909	0.674952	1
5	HK3	3	1000	176307869	176326333	5.27423	0.0879121	rs35610191	0.0955335	0.674952	1
5	HTR4	4	1000	147830594	148034090	8.91707	0.0879121	rs7715901	0.00467096	0.674952	1
6	THBS2	41	1000	169615874	169654209	72.9373	0.0879121	rs61324355	0.0124574	0.674952	1
7	CFTR	10	1000	117120016	117308718	22.6213	0.0879121	rs1800136	0.0144071	0.674952	1
7	DBF4	7	1000	87505543	87538856	10.547	0.0879121	rs6977687	0.0665596	0.674952	1
19	PPM1N	3	10000	46001730	46005764	6.7894	0.0883912	rs34138946	0.0560274	0.674952	1
12	CACNA2D4	26	1000	1901122	2027870	47.9899	0.0889111	rs3815325	0.0117274	0.674952	1
14	L2HGDH	7	1000	50709151	50778947	16.8213	0.0889111	rs7157035	0.00638386	0.674952	1
14	RGS6	12	1000	72398816	73033238	16.7156	0.0889111	rs5008274	0.0272494	0.674952	1
15	IQCH	6	1000	67547137	67794142	10.6716	0.0889111	rs10438290	0.0345843	0.674952	1
17	BAIAP2	14	1000	79008946	79091232	21.5226	0.0889111	rs118158040	0.0107954	0.674952	1
18	RNF125	4	1000	29598444	29653154	4.71207	0.0889111	rs7230167	0.133492	0.674952	1
18	VAPA	13	1000	9913954	9960018	26.891	0.0889111	rs29133	0.00502732	0.674952	1
19	CCDC151	2	1000	11531271	11545980	2.87257	0.0889111	rs34095	0.0911966	0.674952	1
19	DBP	2	1000	49133816	49140807	2.65277	0.0889111	rs148306408	0.188375	0.674952	1
19	TJP3	16	1000	3708334	3750811	26.6074	0.0889111	rs624300	0.0087378	0.674952	1
1	AIM2	2	1000	159032274	159046647	2.80073	0.0889111	rs74555135	0.0949163	0.674952	1
20	FAM210B	7	1000	54933982	54943718	13.3113	0.0889111	rs138363771	0.0085883	0.674952	1
20	PLAGL2	3	1000	30780306	30795546	7.2607	0.0889111	rs6121381	0.013587	0.674952	1
2	EPT1	14	1000	26568953	26618759	28.5952	0.0889111	rs6730112	0.0137851	0.674952	1
7	DNAH11	61	1000	21582832	21941186	91.6728	0.0889111	rs7971	0.00519	0.674952	1
8	UBR5	31	1000	103264501	103424917	36.4952	0.0889111	rs2445948	0.0118345	0.674952	1
2	ITGB1BP1	8	10000	9545814	9563643	17.2683	0.0893911	rs10185646	0.00882199	0.674952	1
10	MCMBP	9	1000	121588915	121633140	20.4917	0.0899101	rs6881	0.00499648	0.674952	1
15	MAP2K1	6	1000	66679210	66783882	12.4452	0.0899101	rs74326592	0.0135714	0.674952	1
19	SMG9	5	1000	44235300	44259142	11.9496	0.0899101	rs12669	0.0432151	0.674952	1
1	CAMSAP2	8	1000	200708685	200829831	12.4508	0.0899101	rs78129956	0.0671326	0.674952	1
1	HS2ST1	10	1000	87380334	87575681	22.7272	0.0899101	rs2798682	0.032646	0.674952	1
1	VPS13D	26	1000	12290112	12572098	38.4641	0.0899101	rs75354928	0.0116324	0.674952	1
1	WDR65	12	1000	43638000	43720029	21.9946	0.0899101	rs1782387	0.0374295	0.674952	1
20	E2F1	2	1000	32263291	32274210	4.93297	0.0899101	rs3213177	0.107285	0.674952	1
21	ETS2	10	1000	40177230	40196878	20.4352	0.0899101	rs73450548	0.0540905	0.674952	1
2	DCTN1	3	1000	74588280	74619214	8.71976	0.0899101	rs3815241	0.0691449	0.674952	1
3	CPNE9	6	1000	9745509	9771592	11.6687	0.0899101	rs3868893	0.0427084	0.674952	1
3	PPP2R3A	11	1000	135684514	135866752	21.3038	0.0899101	rs3772390	0.00152945	0.674952	1
5	C5orf66-AS2	8	1000	134571923	134583867	17.2415	0.0899101	rs1025262	0.0315509	0.674952	1
5	PRELID2	6	1000	145135906	145214932	13.8511	0.0899101	rs6870210	0.00356307	0.674952	1
6	EEF1A1	6	1000	74225472	74230755	14.2617	0.0899101	rs1128073	0.00880713	0.674952	1
7	LAMTOR4	3	1000	99746529	99751833	8.69102	0.0899101	rs3736591	0.0670206	0.674952	1
7	LOC102724555	2	1000	123254214	123265011	2.94898	0.0899101	rs148590103	0.0944374	0.674952	1
9	ZNF782	2	1000	99579272	99616389	2.78939	0.0899101	rs10124033	0.126017	0.674952	1
10	TACC2	18	1000	123748688	124014060	30.2143	0.0909091	rs117014229	0.00692305	0.674952	1
11	BDNF	6	1000	27676441	27743605	11.4305	0.0909091	rs41282916	0.011698	0.674952	1
11	CHID1	5	1000	867858	915058	11.0243	0.0909091	rs61869682	0.00619267	0.674952	1
11	FIBIN	2	1000	27015627	27018632	5.09406	0.0909091	rs2350934	0.0298272	0.674952	1
12	TESPA1	9	1000	55342086	55378530	21.4533	0.0909091	rs4759131	0.00564665	0.674952	1
16	MYLK3	2	1000	46736193	46782221	4.59568	0.0909091	rs56003096	0.0887497	0.674952	1
17	NR1D1	5	1000	38249036	38256978	10.8071	0.0909091	rs2314339	0.0316057	0.674952	1
17	TLK2	2	1000	60556385	60692841	2.94754	0.0909091	rs139907379	0.164051	0.674952	1
1	ADORA1	4	1000	203096835	203136533	4.82628	0.0909091	rs41264025	0.0468883	0.674952	1
20	LAMP5	4	1000	9495004	9511171	7.90212	0.0909091	rs2232267	0.00942132	0.674952	1
2	TMEM198	2	1000	220408744	220415317	4.76921	0.0909091	rs10932811	0.0543489	0.674952	1
4	GNPDA2	12	1000	44703811	44728651	31.3423	0.0909091	rs17462776	0.000514408	0.674952	1
5	MAST4	17	1000	65892175	66465423	27.5018	0.0909091	rs80243092	0.0122308	0.674952	1
6	LOC102060414	4	1000	31902250	31909501	11.494	0.0909091	rs550605	0.0600377	0.674952	1
7	LRRD1	2	1000	91774197	91794590	6.03745	0.0909091	rs1978061	0.059303	0.674952	1
7	RBM48	3	1000	92158086	92166823	7.0933	0.0909091	rs79531673	0.0232513	0.674952	1
7	WDR91	10	1000	134868589	134896316	25.5187	0.0909091	rs10457	0.0248159	0.674952	1
9	DMRTA1	2	1000	22446839	22452472	5.3708	0.0909091	rs62574786	0.0258446	0.674952	1
11	ANGPTL5	5	1000	101761404	101787253	9.31297	0.0919081	rs11225051	0.0368128	0.674952	1
11	REXO2	4	1000	114310107	114321000	7.36828	0.0919081	rs11214994	0.0692468	0.674952	1
12	ESPL1	9	1000	53662082	53687427	21.8143	0.0919081	rs61754164	0.00236963	0.674952	1
12	SSH1	6	1000	109176465	109251359	7.68935	0.0919081	rs10861970	0.0617675	0.674952	1
12	TROAP	3	1000	49716970	49725514	7.02101	0.0919081	rs3088008	0.0312327	0.674952	1
17	TUSC5	10	1000	1182956	1204281	21.0759	0.0919081	rs4790289	0.0245439	0.674952	1
19	PTOV1	3	1000	50354415	50363999	4.83005	0.0919081	rs75478119	0.115807	0.674952	1
19	ZNF559	4	1000	9434447	9454521	7.34822	0.0919081	rs74575837	0.0325296	0.674952	1
1	ABCD3	5	1000	94883932	94984219	10.0565	0.0919081	rs16946	0.0177057	0.674952	1
1	KIF26B	5	1000	245318286	245866428	5.23419	0.0919081	rs61755865	0.157077	0.674952	1
1	2018-09-15	6	1000	87328127	87380107	17.4885	0.0919081	rs754001	0.01234	0.674952	1
22	LOC284933	3	1000	48934711	48943199	7.66378	0.0919081	rs4823540	0.0453291	0.674952	1
3	CLRN1	5	1000	150643949	150690786	11.2364	0.0919081	rs3796239	0.0466504	0.674952	1
4	TSPAN5	6	1000	99391517	99579812	8.11874	0.0919081	rs1128478	0.0389007	0.674952	1
5	CDH6	6	1000	31193761	31329253	15.6781	0.0919081	rs72749696	0.0113553	0.674952	1
5	PDE6A	15	1000	149237518	149324356	21.181	0.0919081	rs141636549	0.010105	0.674952	1
5	TGFBI	10	1000	135364583	135399507	22.587	0.0919081	rs6880837	0.00518829	0.674952	1
6	BMP5	4	1000	55620237	55740375	8.49446	0.0919081	rs41271330	0.0679189	0.674952	1
6	FNDC1	19	1000	159590428	159693140	44.9268	0.0919081	rs653521	0.0108654	0.674952	1
9	KDM4C	21	1000	6720862	7175648	31.1814	0.0919081	rs7022348	0.0163463	0.674952	1
11	GLB1L2	13	1000	134201767	134246218	25.4199	0.0929071	rs80082975	0.0174279	0.674952	1
11	GYLTL1B	3	1000	45943195	45950647	5.37369	0.0929071	rs72902492	0.0515452	0.674952	1
14	C14orf166	3	1000	52456227	52471420	6.3177	0.0929071	rs1151573	0.0142011	0.674952	1
15	FAN1	7	1000	31196054	31235310	14.4844	0.0929071	rs2293314	0.03342	0.674952	1
15	FMN1_2	9	1000	33441984	33486934	11.4209	0.0929071	rs1399078	0.0885336	0.674952	1
17	CD300LD	2	1000	72576110	72588370	4.66198	0.0929071	rs493430	0.0308967	0.674952	1
19	ZNF682	5	1000	20115226	20150277	11.884	0.0929071	rs2286920	0.0391335	0.674952	1
1	C4BPA	3	1000	207277606	207318317	5.07426	0.0929071	rs1126618	0.0274547	0.674952	1
3	FBXO45	3	1000	196295724	196315930	7.59304	0.0929071	rs9825103	0.062596	0.674952	1
4	CTBP1-AS2	6	1000	1243227	1246795	13.4231	0.0929071	rs1680030	0.0414578	0.674952	1
6	FAM8A1	3	1000	17600517	17611950	4.27674	0.0929071	rs6916441	0.106818	0.674952	1
6	TDP2	8	1000	24650204	24667115	12.6678	0.0929071	rs3087943	0.0595527	0.674952	1
6	TFEB	8	1000	41651715	41703997	15.6452	0.0929071	rs116414767	0.0113862	0.674952	1
7	GTF2IRD1	6	1000	73868119	74016920	12.5557	0.0929071	rs2074665	0.0145992	0.674952	1
9	GTF3C5	3	1000	135906061	135933890	6.33255	0.0929071	rs7324	0.0769593	0.674952	1
9	ANXA2P2	2	10000	33624222	33625532	5.22075	0.0930907	rs146208858	0.0223946	0.674952	1
12	STK38L	5	1000	27397077	27478890	6.57329	0.0939061	rs6487601	0.061485	0.674952	1
12	TMEM132C	18	1000	128751947	129192460	21.6948	0.0939061	rs140584108	0.0239949	0.674952	1
14	BRF1	5	1000	105675622	105781914	10.1663	0.0939061	rs4677	0.0454983	0.674952	1
16	PTX4	4	1000	1535939	1538468	5.28802	0.0939061	rs2667673	0.152804	0.674952	1
18	ZNF396	4	1000	32946660	32957301	7.33095	0.0939061	rs2909339	0.049789	0.674952	1
19	GAMT	2	1000	1397024	1401569	2.97507	0.0939061	rs266809	0.151323	0.674952	1
1	EFCAB2	9	1000	245133170	245288530	17.7746	0.0939061	rs1047707	0.00304503	0.674952	1
1	ELTD1	10	1000	79355448	79472495	13.7198	0.0939061	rs1048361	0.00261205	0.674952	1
1	PSMA5	2	1000	109941652	109969108	2.83321	0.0939061	rs17586966	0.131832	0.674952	1
20	CDH22	5	1000	44802371	44937137	8.7388	0.0939061	rs3092684	0.0124753	0.674952	1
2	GCKR	6	1000	27719705	27746550	13.4831	0.0939061	rs3817588	0.0352451	0.674952	1
2	XIRP2	21	1000	167744996	168116261	29.4376	0.0939061	rs16853169	0.00233485	0.674952	1
3	ARMC8	5	1000	137906089	138017228	6.61668	0.0939061	rs12972	0.0549513	0.674952	1
3	CCDC66	20	1000	56591183	56655848	38.0754	0.0939061	rs61743979	0.00179074	0.674952	1
4	FREM3	4	1000	144498560	144621828	9.59208	0.0939061	rs11100802	0.0400253	0.674952	1
5	CEP72	11	1000	612404	653666	22.4597	0.0939061	rs113868864	0.00633444	0.674952	1
6	NKAIN2	12	1000	124125068	125146786	18.615	0.0939061	rs17774884	0.0468588	0.674952	1
9	RABGAP1	12	1000	125703287	125867147	18.161	0.0939061	rs16912556	0.0591823	0.674952	1
11	CNGA4	2	1000	6260321	6265707	4.74758	0.0949051	rs61746967	0.0423438	0.674952	1
13	ITGBL1	6	1000	102104943	102373207	9.33392	0.0949051	rs1801803	0.0445122	0.674952	1
14	FOS	5	1000	75745480	75748937	5.95318	0.0949051	rs4645856	0.125618	0.674952	1
15	TMC3	11	1000	81624759	81666418	23.9725	0.0949051	rs6495564	0.0199571	0.674952	1
16	AHSP	3	1000	31539202	31540124	6.67205	0.0949051	rs17677	0.0389132	0.674952	1
16	C16orf71	4	1000	4784288	4799397	7.90972	0.0949051	rs118086912	0.0428245	0.674952	1
17	GCGR	2	1000	79762007	79771889	2.70295	0.0949051	rs2272030	0.215848	0.674952	1
17	SMURF2	4	1000	62540734	62658386	8.88659	0.0949051	rs2303572	0.0335396	0.674952	1
19	SYT3	6	1000	51125233	51143092	10.4295	0.0949051	rs16986142	0.0131587	0.674952	1
1	LRRC71	5	1000	156890423	156902880	10.4139	0.0949051	rs41273221	0.006632	0.674952	1
1	TCEA3	8	1000	23707554	23751261	19.0185	0.0949051	rs2275355	0.0081675	0.674952	1
22	SEZ6L	14	1000	26565439	26779563	22.9603	0.0949051	rs1076660	0.0184892	0.674952	1
2	DAPL1	3	1000	159651828	159672496	6.14376	0.0949051	rs10016	0.053645	0.674952	1
2	ZNF514	2	1000	95813399	95825263	2.52724	0.0949051	rs77501534	0.190984	0.674952	1
4	BST1	7	1000	15704572	15733796	15.0784	0.0949051	rs140614767	0.0267522	0.674952	1
4	NOA1	3	1000	57829515	57843826	6.44165	0.0949051	rs57265257	0.0186179	0.674952	1
10	PNLIPRP3	5	1000	118187423	118237468	7.11944	0.0959041	rs113759118	0.029385	0.674952	1
11	MRVI1-AS1	16	1000	10562782	10621479	29.6123	0.0959041	rs7948666	0.00135407	0.674952	1
11	PYGM	5	1000	64513860	64528187	12.2149	0.0959041	rs483962	0.0490734	0.674952	1
11	UBASH3B	15	1000	122526397	122685187	28.3769	0.0959041	rs4936746	0.012204	0.674952	1
12	PIWIL1	8	1000	130822432	130856877	16.9315	0.0959041	rs2242363	0.00707653	0.674952	1
14	OR6S1	2	1000	21108854	21109850	5.1957	0.0959041	rs11622794	0.103719	0.674952	1
15	CTSH	10	1000	79214091	79237420	15.3104	0.0959041	rs1036937	0.0643978	0.674952	1
15	GRAMD2	2	1000	72452146	72490136	4.88104	0.0959041	rs34815962	0.0287115	0.674952	1
15	UBR1	11	1000	43235097	43398286	20.8547	0.0959041	rs3759792	0.0202379	0.674952	1
16	ABCC11	15	1000	48200821	48269088	33.5293	0.0959041	rs28626252	0.0327813	0.674952	1
18	ELP2	11	1000	33709836	33754688	25.9626	0.0959041	rs1785905	0.0303654	0.674952	1
19	SMARCA4	12	1000	11071597	11172958	25.4879	0.0959041	rs78157521	0.0198671	0.674952	1
1	ECHDC2	2	1000	53361581	53387446	4.75816	0.0959041	rs7552139	0.0647265	0.674952	1
1	ENAH	10	1000	225674533	225840845	17.7226	0.0959041	rs75186578	0.0133285	0.674952	1
1	TYW3	2	1000	75198835	75232360	4.74888	0.0959041	rs277368	0.0915627	0.674952	1
22	C22orf42	2	1000	32545518	32555243	4.70595	0.0959041	rs8141332	0.0609657	0.674952	1
3	CHL1_1	15	1000	238278	451097	15.816	0.0959041	rs62227277	0.112544	0.674952	1
3	LIPH	6	1000	185225569	185270369	12.8443	0.0959041	rs6788865	0.0732767	0.674952	1
3	LRRIQ4	4	1000	169539709	169555560	7.40511	0.0959041	rs12486767	0.0775727	0.674952	1
3	NCK1	2	1000	136581049	136670452	5.36977	0.0959041	rs73231975	0.0588064	0.674952	1
3	PLSCR5	12	1000	146303624	146324003	23.781	0.0959041	rs12107668	0.0199446	0.674952	1
3	SCN10A	18	1000	38738836	38835501	24.8669	0.0959041	rs9830687	0.00488633	0.674952	1
4	TDO2	6	1000	156824844	156841558	12.0923	0.0959041	rs2271538	0.0808562	0.674952	1
6	ADTRP	6	1000	11713887	11779280	6.48575	0.0959041	rs3765254	0.14016	0.674952	1
6	MMS22L	6	1000	97590036	97731052	14.457	0.0959041	rs1206177	0.02657	0.674952	1
8	MCMDC2	10	1000	67782983	67834283	6.48752	0.0959041	rs7815863	0.152593	0.674952	1
10	CAMK2G	5	1000	75572258	75634349	10.1441	0.0969031	rs2242258	0.0261164	0.674952	1
12	ADCY6	4	1000	49159974	49182820	9.79988	0.0969031	rs3730069	0.0422721	0.674952	1
12	NTN4	3	1000	96051582	96184536	5.15589	0.0969031	rs2431012	0.085481	0.674952	1
12	PTPRB	31	1000	70910631	71031220	53.0079	0.0969031	rs2165627	0.0280245	0.674952	1
12	TMTC2	3	1000	83080933	83528067	6.46039	0.0969031	rs10506881	0.0231687	0.674952	1
15	ZWILCH	13	1000	66797420	66841822	24.2266	0.0969031	rs35497031	0.00638086	0.674952	1
18	PTPN2	3	1000	12785476	12884334	6.64574	0.0969031	rs11664064	0.0122431	0.674952	1
19	FAM129C	2	1000	17634109	17664648	4.85065	0.0969031	rs45532635	0.0714246	0.674952	1
19	PCSK4	3	1000	1481426	1490449	7.52667	0.0969031	rs791468	0.034276	0.674952	1
22	WNT7B	8	1000	46316247	46373008	13.2008	0.0969031	rs67976848	0.0566915	0.674952	1
2	C2orf73	3	1000	54558070	54588714	6.60743	0.0969031	rs2280717	0.0215014	0.674952	1
3	GOLGA4	9	1000	37284681	37408370	12.7597	0.0969031	rs78214260	0.0617594	0.674952	1
3	KLHL24	2	1000	183353410	183402304	5.0464	0.0969031	rs9856997	0.109069	0.674952	1
5	FAM169A	9	1000	74073398	74162663	17.6411	0.0969031	rs61729972	0.0132452	0.674952	1
6	STL	7	1000	125229391	125284173	17.2747	0.0969031	rs1750578	0.07593	0.674952	1
7	LOC100630923	6	1000	102004307	102067129	10.3209	0.0969031	rs11444	0.0376714	0.674952	1
7	PRKAR1B	4	1000	588833	767313	8.96626	0.0969031	rs71538104	0.0932099	0.674952	1
8	KIAA1875	2	1000	145162628	145173218	5.42394	0.0969031	rs13250446	0.0642777	0.674952	1
10	IDI2	6	1000	1064846	1071799	11.8705	0.0979021	rs1044261	0.0192328	0.674952	1
10	PDSS1	5	1000	26986594	27035726	9.11134	0.0979021	rs2368183	0.0111162	0.674952	1
11	BRMS1	5	1000	66104803	66112582	8.88449	0.0979021	rs1052566	0.0306238	0.674952	1
11	CD248	2	1000	66081957	66084515	5.9941	0.0979021	rs3741368	0.0573147	0.674952	1
19	SPPL2B	7	1000	2328628	2355100	10.0051	0.0979021	rs116249467	0.0127351	0.674952	1
1	OR10T2	5	1000	158368311	158369256	10.3424	0.0979021	rs34465440	0.0444051	0.674952	1
20	CDK5RAP1	4	1000	31946644	31989375	7.52224	0.0979021	rs75837607	0.0239578	0.674952	1
22	SLC25A1	2	1000	19163087	19166376	4.74547	0.0979021	rs2070255	0.0698456	0.674952	1
3	HLTF	8	1000	148747903	148804341	17.0702	0.0979021	rs4974388	0.018984	0.674952	1
4	CNOT6L	12	1000	78634540	78740544	19.3191	0.0979021	rs76470870	0.0501198	0.674952	1
7	PLEKHA8	3	1000	30067976	30157961	7.57466	0.0979021	rs11977829	0.0712504	0.674952	1
8	EXTL3	5	1000	28558989	28611207	9.82848	0.0979021	rs9183	0.0167735	0.674952	1
9	LCN8	4	1000	139648839	139652731	9.05517	0.0979021	rs879467	0.0187896	0.674952	1
10	CASP7	10	1000	115438920	115490668	19.1742	0.0989011	rs1127687	0.0151531	0.674952	1
11	INPPL1	10	1000	71935881	71950188	19.9592	0.0989011	rs11548491	0.00210984	0.674952	1
11	LDHC	2	1000	18433852	18472793	2.56243	0.0989011	rs12806009	0.189674	0.674952	1
11	OR5D14	3	1000	55563031	55563976	6.3039	0.0989011	rs61896309	0.0183162	0.674952	1
12	LARP4	2	1000	50794591	50873788	5.3252	0.0989011	rs4351895	0.0874198	0.674952	1
12	LOC100287944	13	1000	106890187	107168609	26.1451	0.0989011	rs10467029	0.0372051	0.674952	1
12	TMBIM4	3	1000	66530715	66563852	4.74425	0.0989011	rs145361008	0.102597	0.674952	1
14	SERPINA1	10	1000	94843083	94857029	19.2905	0.0989011	rs1243165	0.0223677	0.674952	1
17	GFAP	7	1000	42982993	42992920	13.1797	0.0989011	rs113487550	0.00100544	0.674952	1
18	CCDC178	5	1000	30517365	31020685	8.62427	0.0989011	rs117587736	0.0120453	0.674952	1
18	DYM	7	1000	46570171	46987079	8.95408	0.0989011	rs45588531	0.0428954	0.674952	1
19	CAPN12	7	1000	39220831	39235114	12.2986	0.0989011	rs113275010	0.0286678	0.674952	1
19	OR7A10	3	1000	14951759	14952689	4.6892	0.0989011	rs12972670	0.0365208	0.674952	1
1	PTGS2	4	1000	186640943	186649559	8.84364	0.0989011	rs2206593	0.0284968	0.674952	1
1	USP48	11	1000	22004791	22109688	20.7263	0.0989011	rs10493008	0.00995174	0.674952	1
1	ZNF648	2	1000	182023704	182030847	2.80143	0.0989011	rs16858474	0.0975989	0.674952	1
20	C20orf194	27	1000	3229947	3388309	50.8702	0.0989011	rs41281882	0.00785687	0.674952	1
21	ABCC13	7	1000	15646119	15673692	11.9696	0.0989011	rs2254297	0.0122563	0.674952	1
21	C2CD2	21	1000	43305218	43373999	31.5468	0.0989011	rs58643923	0.00187481	0.674952	1
22	GNAZ	3	1000	23412668	23467221	4.77882	0.0989011	rs1805058	0.0608288	0.674952	1
2	TAF1B	12	1000	9983570	10074545	21.2768	0.0989011	rs447465	0.0338581	0.674952	1
4	ARAP2	13	1000	36067619	36245979	19.1311	0.0989011	rs79342946	0.0287415	0.674952	1
5	MATR3	2	1000	138609440	138667366	2.97037	0.0989011	rs80036770	0.126608	0.674952	1
[truncated: 100 more rows]

## Sheet: Supplementary Table 8. VEGAS2 A
Chr	Gene	nSNPs	nSims	Start	Stop	Test	Pvalue	TopSNP	TopSNP.pvalue	fdr	bonferroni
16	CLUAP1	7	1000000	3550944	3589051	57.7633	9.99999e-07	rs78851263	0.000327909	0.00616749	0.012335
2	TTC32	5	1000000	20096513	20101744	66.5067	9.99999e-07	rs2304588	7.36449e-07	0.00616749	0.012335
3	DRD3	2	1000000	113847498	113918254	21.5411	4e-06	rs3732783	9.77099e-06	0.0164467	0.04934
2	RAD51AP2	7	1000000	17691985	17699706	22.3146	5.99999e-06	rs62130401	0.0241833	0.0185025	0.0740099
14	RIPK3	8	1000000	24805226	24809242	18.6408	1.3e-05	rs3212251	0.0118245	0.032071	0.160355
12	EPYC	2	1000000	91357455	91398803	17.7847	2e-05	rs76171854	0.000325778	0.0349491	0.2467
11	TENM4	13	1000000	78364327	79151695	75.047	2.1e-05	rs1790557	1.15975e-05	0.0349491	0.259035
22	GTPBP1	6	1000000	39101806	39129592	17.8127	2.3e-05	rs16999297	0.00642663	0.0349491	0.283705
19	GAMT	2	1000000	1397024	1401569	17.5582	2.8e-05	rs266809	8.65243e-05	0.0349491	0.34538
12	DCP1B	16	1000000	2055213	2113677	61.9038	3e-05	rs150660202	0.00713725	0.0349491	0.37005
1	MIR548D1	3	1000000	100154610	100178513	17.348	3.3e-05	rs12141159	0.000448401	0.0349491	0.407055
1	MIR548AA1	3	1000000	100154610	100178513	17.348	3.4e-05	rs12141159	0.000448401	0.0349491	0.41939
2	WDR35	14	1000000	20110028	20189884	89.2874	5.89999e-05	rs2293671	1.43385e-06	0.0559819	0.727764
1	BNIPL	6	1000000	151009028	151020076	23.1064	7.39999e-05	rs955955	0.00291054	0.0651992	0.912789
16	KARS	3	1000000	75661621	75681585	15.4347	0.000105	rs148298278	0.000127748	0.0863449	1
9	ACO1	13	1000000	32384600	32450832	57.8414	0.000126	rs56127964	3.87955e-06	0.0965031	1
15	PARP6	3	1000000	72533521	72563628	21.1646	0.000133	rs76774695	7.96174e-06	0.0965031	1
19	NWD1	10	1000000	16830786	16928774	26.8333	0.000157	rs706763	0.00638481	0.107589	1
1	NEGR1	2	1000000	71868624	72748277	12.9606	0.000308	rs41289154	0.00966771	0.199957	1
19	RPL18A	3	1000000	17970686	17974133	13.0341	0.000328	rs28552850	0.00447681	0.201285	1
6	LTV1	4	1000000	144164507	144184943	12.6929	0.000343	rs17073138	0.00987087	0.201285	1
22	JOSD1	2	1000000	39081547	39096459	12.6691	0.000359	rs2072800	0.0067256	0.201285	1
17	SAT2	3	1000000	7529555	7531194	18.712	0.00038	rs147362343	4.10431e-05	0.203795	1
2	GULP1	3	1000000	189156395	189460652	12.2118	0.000451	rs60894296	0.00416995	0.231167	1
2	XIRP2-AS1	2	1000000	167979318	167997465	12.0898	0.000486	rs114147582	0.00615952	0.231167	1
2	PROM2	4	1000000	95940200	95957055	19.9258	0.000501999	rs35034822	1.26859e-05	0.231167	1
5	SRFBP1	4	1000000	121297655	121364295	12.109	0.000505999	rs78815427	0.008121	0.231167	1
1	GBP5	4	1000000	89724633	89738544	32.0589	0.000580999	rs535351	0.00217792	0.255951	1
17	PYY	2	1000000	42030106	42081837	11.5397	0.000687999	rs162430	0.000830638	0.292637	1
6	LPA	8	1000000	160952514	161087407	36.7675	0.000772999	rs7765781	9.80896e-05	0.307758	1
14	CLMN	7	1000000	95648275	95786245	26.1263	0.000780999	rs2282275	0.00200055	0.307758	1
9	GLDC	10	1000000	6532463	6645692	36.0468	0.000816999	rs35374927	0.000458915	0.307758	1
5	HK3	2	1000000	176307869	176326333	11.1454	0.000830999	rs35610191	0.00268449	0.307758	1
12	CLEC12B	5	1000000	10163230	10171399	16.9702	0.000859999	rs476474	4.56364e-05	0.307758	1
5	UGT3A2	2	1000000	36035118	36067023	11.067	0.000911999	rs76748392	0.00296404	0.307758	1
5	ZNF300P1	6	1000000	150309997	150326146	46.2704	0.000931999	rs17800981	0.00125035	0.307758	1
10	IFIT3	6	1000000	91087575	91100725	18.498	0.000976999	rs35430629	0.0249083	0.307758	1
13	DZIP1	4	100000	96230455	96296960	10.7994	0.00097999	rs9556491	0.0187472	0.307758	1
9	AQP3	3	100000	33441151	33447631	10.628	0.00097999	rs2231230	0.00347491	0.307758	1
11	CD5	4	1000000	60869929	60895323	22.1146	0.000997999	rs637186	0.00417576	0.307758	1
2	ACYP2	4	100000	54342409	54532435	17.9956	0.00106999	rs115572243	0.000968593	0.320119	1
16	IRX6	4	100000	55358470	55364672	29.9953	0.00108999	rs55854654	0.000221492	0.320119	1
1	SLAMF6	5	100000	160454819	160493052	34.8038	0.00126999	rs16832061	0.000291187	0.361823	1
4	SEC24D	11	100000	119643977	119757326	19.8919	0.00129999	rs11938970	0.00833268	0.361823	1
22	BID	4	100000	18216905	18257431	16.8894	0.00131999	rs73148856	0.004148	0.361823	1
3	GMNC	6	100000	190570525	190580465	23.113	0.00138999	rs4264774	0.000460548	0.372728	1
2	IRS1	4	100000	227596032	227663506	10.295	0.00146999	rs1801123	0.0204969	0.382895	1
1	AKR1A1	3	100000	46016454	46035723	13.185	0.00148999	rs61751012	0.00183017	0.382895	1
9	MLLT3	2	100000	20341662	20622542	12.9435	0.00158998	rs2301550	0.0012152	0.386651	1
14	PRIMA1	2	100000	94184643	94254766	9.91541	0.00159998	rs117131979	0.00204677	0.386651	1
19	TMEM221	2	100000	17546317	17559376	12.9901	0.00162998	rs117008413	0.000970568	0.386651	1
6	LTA	4	100000	31539875	31542100	22.512	0.00162998	rs2229092	0.000207921	0.386651	1
14	EVL	4	100000	100531750	100610573	18.9785	0.00180998	rs61984559	6.5394e-05	0.406835	1
14	RCOR1	2	100000	103058995	103196913	13.213	0.00180998	rs61739374	0.00866941	0.406835	1
12	SCN8A	7	100000	51985019	52206648	43.052	0.00183998	rs10783474	3.15736e-05	0.406835	1
10	ACTA2	3	100000	90694830	90751147	9.71474	0.00187998	rs12242191	0.0117231	0.406835	1
19	ZNF20	2	100000	12242167	12251222	9.88966	0.00187998	rs76936724	0.00166211	0.406835	1
19	AP2A1	2	100000	50270179	50310369	9.24998	0.00201998	rs76907345	0.00784855	0.411163	1
1	EFCAB14-AS1	2	100000	47139707	47157769	18.2874	0.00201998	rs2304745	0.00187307	0.411163	1
1	YY1AP1	2	100000	155629232	155658823	13.5359	0.00215998	rs7539	0.00116892	0.411163	1
2	ERICH2	8	100000	171627191	171655481	59.2595	0.00216998	rs55693618	0.0014445	0.411163	1
17	EFCAB13	18	100000	45401326	45518677	90.6408	0.00220998	rs77018363	5.16143e-05	0.411163	1
3	ASB14	3	100000	57302378	57326710	14.9916	0.00221998	rs883244	0.00094605	0.411163	1
5	RANBP17	9	100000	170288895	170727019	25.693	0.00222998	rs2278255	0.00145366	0.411163	1
17	SHBG	6	100000	7517381	7536701	21.8146	0.00225998	rs147362343	4.10431e-05	0.411163	1
2	SLC4A5	8	100000	74443368	74570534	25.6475	0.00225998	rs114314465	9.73711e-06	0.411163	1
20	DTD1	2	100000	18568555	18744560	14.9923	0.00232998	rs3818220	0.00391102	0.411163	1
16	SPIRE2	4	100000	89894906	89937727	9.27867	0.00233998	rs62056090	0.042829	0.411163	1
1	EFCAB14	3	100000	47140830	47184736	26.558	0.00234998	rs2304745	0.00187307	0.411163	1
3	WDR82	4	100000	52288437	52312659	28.1406	0.00236998	rs1767	0.000645936	0.411163	1
19	FUT3	2	100000	5842898	5851485	18.5226	0.00242998	rs812936	0.00173397	0.411163	1
7	FAM133DP	5	100000	92190367	92219696	9.11476	0.00243998	rs76223764	0.02797	0.411163	1
7	FAM133B	5	100000	92190071	92219708	9.11476	0.00244998	rs76223764	0.02797	0.411163	1
19	EMP3	4	100000	48828628	48833810	21.5254	0.00255997	rs71357818	0.000240905	0.411163	1
22	NPTXR	2	100000	39214455	39240017	9.35331	0.00255997	rs5757300	0.00318189	0.411163	1
12	TMTC2	3	100000	83080933	83528067	16.4808	0.00258997	rs10506881	0.00826782	0.411163	1
20	RBCK1	5	100000	388708	411610	17.8948	0.00258997	rs41281892	0.00343347	0.411163	1
11	CNGA4	2	100000	6260321	6265707	12.1753	0.00259997	rs61746967	0.000535541	0.411163	1
10	CCNYL2	8	100000	42903621	42967688	48.8702	0.00276997	rs2505858	0.00129815	0.416483	1
16	CDH16	3	100000	66942024	66952887	15.3222	0.00276997	rs60557147	0.000132853	0.416483	1
1	CELA2A	7	100000	15783222	15798586	39.71	0.00277997	rs3737697	0.000434791	0.416483	1
1	PRUNE	2	100000	150980972	151008189	8.85577	0.00278997	rs7526955	0.00304716	0.416483	1
8	ADAM7	12	100000	24298508	24367077	46.938	0.00283997	rs77483512	0.00579922	0.416483	1
8	PDLIM2	3	100000	22436253	22455538	11.9868	0.00285997	rs117590087	0.000634057	0.416483	1
10	ZNF22	2	100000	45496272	45500777	11.5601	0.00286997	rs3740092	0.0158981	0.416483	1
9	AKAP2	6	100000	112810877	112934791	23.7721	0.00298997	rs147152196	0.00245271	0.418554	1
10	PTCHD3	7	100000	27687116	27703297	31.8719	0.00299997	rs11015742	0.0015188	0.418554	1
21	AIRE	5	100000	45705720	45718102	8.80388	0.00299997	rs41277546	0.0312839	0.418554	1
10	TAF3	7	100000	7860466	8057016	27.1424	0.00301997	rs7073198	8.8653e-05	0.418554	1
11	SIPA1	4	100000	65405577	65418391	8.76622	0.00311997	rs746429	0.0287061	0.421223	1
3	SENP7	14	100000	101043032	101232085	88.8224	0.00311997	rs2068494	0.00120342	0.421223	1
11	COPB1	5	100000	14479048	14521441	33.5443	0.00314997	rs2575857	0.000300076	0.421223	1
4	LRBA	18	100000	151185810	151936649	64.317	0.00319997	rs1201208	0.000352763	0.421223	1
2	GEN1	4	100000	17935176	17966632	12.2077	0.00320997	rs16983838	0.0106818	0.421223	1
1	C1orf131	4	100000	231359508	231376924	13.6888	0.00346997	rs16854007	0.0048594	0.442604	1
1	LEPRE1	7	100000	43212005	43232755	18.5341	0.00351996	rs12127559	0.00611003	0.442604	1
10	COL17A1	19	100000	105791045	105845638	74.5502	0.00352996	rs805708	0.000153072	0.442604	1
16	GP2	2	100000	20321810	20338835	11.4765	0.00356996	rs11642182	0.00389115	0.442604	1
12	TXNRD1	13	100000	104609556	104744085	54.782	0.00361996	rs7962256	0.000625605	0.442604	1
11	TIRAP	4	100000	126152981	126164828	14.6879	0.00362996	rs3802813	0.000646291	0.442604	1
19	BSPH1	3	100000	48471302	48495427	13.3759	0.00365996	rs61022739	0.00178326	0.442604	1
2	ANKRD44	21	100000	197851385	198175521	72.7513	0.00365996	rs77910925	0.000393344	0.442604	1
2	MEIS1	3	100000	66662531	66799891	8.47732	0.00369996	rs112723259	0.0291397	0.443098	1
8	RAD21	3	100000	117858172	117887105	8.3719	0.00387996	rs2921787	0.0416027	0.458153	1
1	PMF1-BGLAP	2	100000	156182778	156213123	8.21364	0.00389996	rs1052067	0.00626134	0.458153	1
1	MAN1C1	7	100000	25943958	26112698	32.6272	0.00399996	rs807263	8.11268e-05	0.462558	1
10	STAMBPL1	4	100000	90639943	90683259	8.31111	0.00404996	rs17114120	0.0173034	0.462558	1
2	ARMC9	13	100000	232063259	232240590	26.1959	0.00404996	rs1669083	0.010165	0.462558	1
20	BIRC7	4	100000	61867234	61871859	11.5205	0.00418996	rs79055277	0.0167079	0.463081	1
22	FAM227A	9	100000	38974124	39052634	24.0922	0.00426996	rs16999173	0.00618914	0.463081	1
1	HEATR1	63	100000	236712304	236767841	305.377	0.00427996	rs3738541	0.00039846	0.463081	1
5	NNT	12	100000	43602790	43705668	58.5675	0.00427996	rs3805723	0.00208535	0.463081	1
6	CRISP2	3	100000	49660070	49681303	8.21594	0.00428996	rs2248263	0.0160171	0.463081	1
1	PMF1	2	100000	156182778	156209868	8.21364	0.00435996	rs1052067	0.00626134	0.463081	1
1	GBP6	8	100000	89829435	89853719	35.2688	0.00437996	rs928653	8.86706e-05	0.463081	1
20	CTSZ	2	100000	57570241	57582309	11.4253	0.00441996	rs13720	0.00329762	0.463081	1
7	CAV1	2	100000	116164838	116201239	8.21816	0.00441996	rs35182456	0.00824037	0.463081	1
12	OR6C76	2	100000	55820037	55820976	8.22169	0.00442996	rs114284996	0.00433246	0.463081	1
3	OSBPL11	8	100000	125247701	125314381	44.7992	0.00456995	rs9867731	0.00243269	0.473701	1
6	HECA	2	100000	139456248	139501946	12.923	0.00464995	rs3173082	0.00514848	0.477976	1
3	DNAH12	18	100000	57327726	57530071	78.33	0.00468995	rs4060726	0.000458682	0.478104	1
20	SLX4IP	6	100000	10415950	10604027	22.9165	0.00486995	rs79265163	0.000919911	0.489384	1
12	PTHLH	4	100000	28111016	28124916	7.98988	0.00487995	rs11049240	0.0851201	0.489384	1
7	IQCE	14	100000	2598605	2654368	53.3961	0.00495995	rs6953966	0.00063271	0.491421	1
16	NDUFB10	2	100000	2009516	2011976	15.8086	0.00497995	rs338788	0.00110055	0.491421	1
12	SLC15A4	8	100000	129277738	129308541	31.5061	0.00516995	rs11059924	0.00127419	0.506122	1
18	NDUFV2	5	100000	9102627	9134343	17.777	0.00522995	rs78247459	0.00556176	0.507964	1
12	PRKAG1	2	100000	49396054	49412629	7.66672	0.00529995	rs2293445	0.00562567	0.510607	1
9	SLC28A3	10	100000	86890764	86983413	44.2773	0.00533995	rs11140490	0.000876693	0.510607	1
1	ATPAF1	5	100000	47100710	47134099	37.5623	0.00543995	rs620431	0.00268176	0.516167	1
1	PALMD	9	100000	100111430	100160097	11.5655	0.00559994	rs11166298	0.0300812	0.516804	1
18	DYNAP	2	100000	52258389	52266724	7.67883	0.00560994	rs7241065	0.0342458	0.516804	1
22	C22orf31	3	100000	29454659	29457907	7.62901	0.00569994	rs41281609	0.0086466	0.516804	1
2	COPS8	4	100000	237994083	238007489	7.60903	0.00569994	rs73083571	0.109357	0.516804	1
15	TTC23	7	100000	99676527	99791431	28.5619	0.00570994	rs260118	0.00499967	0.516804	1
14	DICER1	6	100000	95552564	95624347	23.7028	0.00572994	rs2297730	0.00128117	0.516804	1
20	SIRPB1	5	100000	1545028	1600689	17.0954	0.00573994	rs2254458	0.0321971	0.516804	1
14	PNN	11	100000	39644386	39652422	39.7847	0.00581994	rs68193573	0.000606969	0.52021	1
1	GBP1	7	100000	89517986	89531043	20.2472	0.00591994	rs10922556	0.0144523	0.525342	1
21	KCNJ6	4	100000	38996784	39288741	13.3739	0.00609994	rs702859	0.0020411	0.535386	1
14	LRFN5	2	100000	42076763	42373752	7.54543	0.00611994	rs77016987	0.00640815	0.535386	1
13	GPALPP1	2	100000	45563686	45602404	10.0571	0.00629994	rs11147961	0.00507895	0.544287	1
14	ASPG	7	100000	104552022	104579046	34.6075	0.00630994	rs941951	0.000920475	0.544287	1
3	SST	2	100000	187386693	187388201	7.40956	0.00640994	rs4988514	0.0126193	0.546621	1
19	KDM4B	9	100000	4969123	5153608	30.4676	0.00646994	rs2291148	3.96115e-05	0.546621	1
1	TOE1	2	100000	45805341	45809650	7.46492	0.00646994	rs61789859	0.0213792	0.546621	1
10	SFTPA1	2	100000	81370694	81375199	11.1905	0.00656993	rs1914663	0.00244169	0.551293	1
11	HMBS	2	100000	118955586	118964259	10.8987	0.00661993	rs28990986	0.00109685	0.551736	1
2	KYNU	7	100000	143635194	143799885	22.7505	0.00672993	rs3768849	0.0065286	0.556295	1
20	TGM3	3	100000	2276612	2321725	12.2539	0.00678993	rs214806	0.0161515	0.556295	1
6	PRDM13	3	100000	100054649	100063454	12.4842	0.00680993	rs9494877	0.00445411	0.556295	1
8	KLF10	3	100000	103661004	103668130	16.8984	0.00693993	rs138885279	0.00124723	0.561922	1
14	MIPOL1	3	100000	37667117	38020464	11.9801	0.00696993	rs17106526	0.000742412	0.561922	1
19	C19orf81	2	100000	51152701	51162567	7.20268	0.00708993	rs4801844	0.0253162	0.567885	1
17	KRTAP4-6	3	100000	39295684	39296739	7.20685	0.00718993	rs28405099	0.0338063	0.571674	1
11	CUL5	7	100000	107879407	107978488	30.3398	0.00722993	rs2271853	0.000522131	0.571674	1
4	RBPJ	3	100000	26321331	26436752	12.3881	0.00733993	rs76575959	0.00200593	0.576675	1
2	PER2	10	100000	239152678	239197207	26.1028	0.00750992	rs116298301	9.39684e-05	0.583242	1
14	SEC23A	7	100000	39501122	39572437	25.1901	0.00751992	rs77051476	0.0023354	0.583242	1
20	SERINC3	2	100000	43124863	43150726	9.76339	0.00759992	rs41303811	0.00552664	0.583242	1
19	CD320	3	100000	8367010	8373240	7.11585	0.00764992	rs117866264	0.0405988	0.583242	1
6	ADTRP	8	100000	11713887	11779280	25.5117	0.00765992	rs2076185	0.00128443	0.583242	1
1	LGALS8	18	100000	236681513	236716279	116.014	0.00779992	rs3189	0.00164819	0.587411	1
3	ZNF80	3	100000	113953479	113956425	7.17331	0.00780992	rs6770874	0.0317869	0.587411	1
1	KLHL21	2	100000	6650783	6662929	7.02465	0.00795992	rs2232461	0.0450878	0.591928	1
6	ULBP1	2	100000	150285142	150294846	9.79527	0.00796992	rs61742437	0.0227221	0.591928	1
22	DMC1_1	3	100000	38914953	38966201	9.91695	0.00801992	rs11570392	0.00518139	0.591928	1
12	STK38L	5	100000	27397077	27478890	12.3846	0.00806992	rs6487601	0.0249893	0.591928	1
7	TAX1BP1	4	100000	27778991	27869386	13.6692	0.00810992	rs79462961	0.00144189	0.591928	1
6	CD164	3	100000	109687716	109703762	16.8883	0.00850991	rs9487074	0.000661079	0.613858	1
8	GOT1L1	2	100000	37791799	37797647	7.02487	0.00850991	rs4956534	0.00826478	0.613858	1
1	MTOR	22	100000	11166587	11322608	54.6446	0.00865991	rs12141233	0.0116569	0.618858	1
2	GTF3C3	5	100000	197627755	197664492	10.0126	0.00874991	rs721491	0.00276581	0.618858	1
10	SLC18A2	6	100000	119000583	119038941	15.2663	0.00877991	rs11568725	0.000252603	0.618858	1
9	DNAJA1	4	100000	33025208	33039062	12.1281	0.00877991	rs10971352	0.0157821	0.618858	1
10	ZNF487	4	10000	43932573	43978007	18.2178	0.00889911	rs61859970	0.00121832	0.623696	1
19	SUPT5H	9	10000	39936185	39967308	21.7695	0.0089991	rs1130180	0.00763414	0.626582	1
19	ZNF260	3	10000	37001588	37019248	13.4818	0.00919908	rs2967505	0.0187053	0.626582	1
22	KIAA1671	7	10000	25423940	25593415	30.1697	0.00919908	rs713707	0.0103522	0.626582	1
1	RPF1	6	100000	84944919	84964033	12.5306	0.00922991	rs11163978	0.0405913	0.626582	1
1	PPOX	2	10000	161136180	161141010	7.08179	0.00929907	rs2301288	0.0216581	0.626582	1
2	KCTD18	2	10000	201353683	201374792	10.3028	0.00929907	rs3739116	0.00944344	0.626582	1
2	GTDC1	2	10000	144703580	145090101	10.3006	0.00939906	rs56385884	0.0210939	0.626582	1
3	RTP2	3	10000	187416046	187420345	9.35106	0.00939906	rs2293244	0.00799374	0.626582	1
19	TMEM143	4	10000	48835615	48867186	16.8878	0.00949905	rs62619940	0.00492735	0.626582	1
21	TFF2	2	10000	43766466	43771208	6.65605	0.00949905	rs225337	0.00988207	0.626582	1
6	SNX9	9	10000	158244202	158366109	33.3297	0.00949905	rs1077649	0.00324458	0.626582	1
9	PALM2-AKAP2	11	10000	112542576	112934791	29.2983	0.00959904	rs147152196	0.00245271	0.629809	1
14	ACIN1	10	10000	23527773	23564823	43.447	0.00979902	rs113181706	0.00245853	0.636163	1
4	ETFDH	4	10000	159593252	159629865	13.9827	0.00979902	rs77408245	0.000471619	0.636163	1
4	KDR	10	100000	55944425	55991762	27.5937	0.0099199	rs35961234	0.00435943	0.640639	1
16	NAGPA	2	10000	5074844	5083942	6.30573	0.009999	rs2972272	0.0499757	0.642384	1
1	GABPB2	2	10000	151043079	151091007	9.09667	0.010099	rs11204774	0.00391995	0.643762	1
2	NRXN1	15	10000	50145642	51259674	41.8879	0.010199	rs1363049	0.000261354	0.643762	1
2	TRIP12	4	10000	230628552	230786725	13.7205	0.010299	rs2303560	0.0092589	0.643762	1
4	LRIT3	4	10000	110769339	110793471	14.6775	0.010299	rs61745483	0.013282	0.643762	1
16	FAM192A	4	10000	57186377	57219976	11.9241	0.010399	rs55680142	0.00474803	0.643762	1
11	ART5	2	100000	3659735	3663546	6.62061	0.0104899	rs2271589	0.0158038	0.643762	1
1	CSRP1	2	10000	201452657	201476387	9.2267	0.010499	rs3738285	0.016304	0.643762	1
3	MB21D2	3	10000	192514604	192635950	6.40386	0.010499	rs9819230	0.0355136	0.643762	1
7	TBRG4	8	10000	45139698	45151346	18.8577	0.010499	rs2304694	0.0115509	0.643762	1
10	IFIT1	2	10000	91152302	91166244	9.59699	0.0105989	rs41284944	0.00372912	0.643762	1
1	PGBD5	2	10000	230457391	230561674	9.42828	0.0105989	rs74143198	0.00657919	0.643762	1
17	SCARF1	2	10000	1537151	1549083	10.4289	0.0106989	rs2272011	0.00600002	0.643762	1
3	MOBP	4	10000	39509063	39570988	22.8362	0.0106989	rs552724	0.00433608	0.643762	1
16	PHLPP2	5	10000	71678828	71758604	16.2673	0.0109989	rs61733123	0.0259427	0.658599	1
2	RNF181	3	10000	85822836	85824831	6.42887	0.0110989	rs2232750	0.0630287	0.661376	1
1	TBCE	8	10000	235530674	235612283	20.6219	0.0112989	rs76365196	0.00733692	0.662369	1
11	DHCR7	3	10000	71145456	71159477	16.2418	0.0113989	rs11603330	0.00293666	0.662369	1
4	AFAP1	15	10000	7760439	7941653	41.1445	0.0113989	rs62289296	0.000166503	0.662369	1
7	DUS4L	3	10000	107204401	107218968	11.499	0.0113989	rs711442	0.0032869	0.662369	1
7	NUB1	11	10000	151038846	151075548	34.2872	0.0113989	rs874607	0.00441168	0.662369	1
14	NDRG2	16	10000	21484921	21539031	34.3057	0.0115988	rs1243445	0.00170065	0.662369	1
7	PRKAR1B	2	10000	588833	767313	8.88647	0.0115988	rs71538104	0.00361285	0.662369	1
7	TFEC	4	10000	115575201	115670867	11.4333	0.0115988	rs4730703	0.0246052	0.662369	1
8	DGAT1	2	10000	145538245	145550582	6.42258	0.0115988	rs56180335	0.0112679	0.662369	1
17	OGFOD3	6	10000	80347085	80376513	16.235	0.0116988	rs141814084	0.00503346	0.664559	1
16	FANCA	27	10000	89803958	89883065	61.8697	0.0117988	rs17226075	0.00326881	0.664559	1
17	ALDOC	2	10000	26900132	26903951	8.86144	0.0117988	rs41280130	0.0156213	0.664559	1
6	MCM3	10	10000	52128811	52149679	33.6103	0.0118988	rs2076511	0.00570537	0.667145	1
1	FAM76A	2	10000	28052489	28089423	6.1822	0.0120988	rs6670793	0.075349	0.675288	1
11	OR8K3	2	10000	56085782	56086721	6.34376	0.0121988	rs117366703	0.0373108	0.677802	1
1	EXOSC10	12	10000	11126675	11159938	30.6611	0.0123988	rs2791657	0.0247244	0.67809	1
10	IFIT5	2	10000	91174324	91180759	6.39535	0.0124988	rs41284948	0.0240388	0.67809	1
15	PLA2G4D	15	10000	42359880	42386752	55.1413	0.0124988	rs78165678	0.000112398	0.67809	1
12	TSPAN11	5	10000	31079837	31149537	18.6993	0.0125987	rs61916754	0.000372942	0.67809	1
13	ZMYM2	14	10000	20532809	20665984	48.7737	0.0125987	rs7997502	9.59052e-05	0.67809	1
19	UBA2	4	10000	34919267	34960798	12.7864	0.0125987	rs77015298	0.00362233	0.67809	1
12	CNOT2	7	10000	70636773	70748773	17.8406	0.0126987	rs17108008	0.00184218	0.67809	1
17	TIMM22	3	10000	900356	905390	11.2631	0.0126987	rs2586238	0.00461783	0.67809	1
4	GLRB	7	10000	157997276	158093242	16.4149	0.0126987	rs11932115	0.0144132	0.67809	1
1	NPPA	3	10000	11905766	11907840	13.5015	0.0127987	rs5065	0.00796478	0.680484	1
5	NAIP	2	10000	70264309	70320941	6.3696	0.0128987	rs61757629	0.0263826	0.682857	1
2	2018-03-07	6	10000	160568967	160625094	19.0321	0.0129987	rs75774925	0.00613919	0.685209	1
19	HNRNPUL1	4	10000	41768390	41813811	18.286	0.0132987	rs77856552	0.014223	0.698039	1
11	C11orf85	2	10000	64705928	64727609	12.1128	0.0133987	rs586616	0.012022	0.699604	1
3	KCNH8	8	10000	19190016	19577135	12.4247	0.0134987	rs77910137	0.0401305	0.699604	1
9	STRBP	6	10000	125883907	126030855	11.7659	0.0134987	rs7863265	0.014	0.699604	1
9	SLC46A2	2	10000	115641199	115653193	8.60028	0.0135986	rs3802491	0.00386386	0.701131	1
20	PLCB1	23	10000	8112911	8865547	56.0997	0.0136986	rs2064286	0.00318348	0.701131	1
6	ZFP57	5	10000	29640168	29644931	6.19415	0.0136986	rs17178133	0.0449435	0.701131	1
21	MORC3	16	10000	37692486	37748944	12.4881	0.0137986	rs61739936	0.0992527	0.70333	1
19	CD33	2	10000	51728334	51743274	10.2312	0.0142986	rs12459419	0.00802171	0.71909	1
5	PCDH12	8	10000	141323149	141338627	27.2401	0.0142986	rs164073	0.0186282	0.71909	1
16	ARL6IP1	3	10000	18802990	18812857	9.29544	0.0144986	rs2650628	0.0191838	0.71909	1
17	DNAH17-AS1	6	10000	76480991	76499138	19.0907	0.0144986	rs74001373	0.0488164	0.71909	1
19	ZNF763	5	10000	12075868	12091198	6.0119	0.0145985	rs72988677	0.22079	0.71909	1
20	ATRN	19	10000	3451664	3631769	64.6671	0.0145985	rs235540	0.00401625	0.71909	1
4	AASDH	7	10000	57204450	57253674	24.563	0.0145985	rs3796544	0.00336218	0.71909	1
5	DAP	7	10000	10679341	10761387	29.5305	0.0145985	rs267943	9.47846e-05	0.71909	1
12	C12orf71	9	10000	27233989	27235455	37.4621	0.0147985	rs34457591	0.00261713	0.71909	1
1	AADACL4	2	10000	12704565	12727097	8.28964	0.0147985	rs1892065	0.0282943	0.71909	1
5	SLC23A1	3	10000	138702884	138719039	6.01867	0.0148985	rs115034913	0.0787648	0.71909	1
3	KPNA4	4	10000	160212782	160283376	16.7319	0.0149985	rs3736627	0.00909316	0.71909	1
1	JAK1	14	10000	65298905	65432187	52.0225	0.0150985	rs310224	0.00435876	0.71909	1
3	TIMP4	4	10000	12194567	12200851	6.12436	0.0151985	rs140022692	0.0385993	0.71909	1
9	NOXA1	2	10000	140317846	140328858	8.48544	0.0151985	rs72765154	0.0268163	0.71909	1
15	SPG11	6	10000	44854893	44955876	9.87811	0.0152985	rs111347025	0.00731307	0.71909	1
16	BBS2	7	10000	56518258	56554008	12.7911	0.0152985	rs76163868	0.120779	0.71909	1
1	ANGPTL7	3	10000	11249345	11256038	10.597	0.0152985	rs12122575	0.0281739	0.71909	1
19	CD209	2	10000	7804880	7812464	11.0978	0.0153985	rs7252229	0.00938078	0.71909	1
4	TRIML1	9	10000	189060597	189068649	28.6319	0.0154985	rs11934889	0.000204311	0.71909	1
16	SLC6A2	9	10000	55689541	55740104	24.8835	0.0155984	rs2242447	0.00307352	0.71909	1
3	LSG1	9	10000	194361516	194393206	25.4126	0.0155984	rs148242479	0.0113069	0.71909	1
8	MYBL1	4	10000	67474409	67525480	17.666	0.0155984	rs11993306	0.00788862	0.71909	1
16	OGFOD1	2	10000	56485423	56511407	5.83435	0.0156984	rs8056171	0.0550776	0.71909	1
7	MET	9	10000	116312458	116438440	25.6898	0.0156984	rs33917957	0.00425564	0.71909	1
8	SULF1	10	10000	70378858	70573147	24.69	0.0156984	rs3802275	0.0180906	0.71909	1
10	KIAA1279	3	10000	70748476	70776739	10.587	0.0157984	rs35893997	0.00192651	0.71909	1
10	SEC23IP	10	10000	121652084	121704170	36.7423	0.0157984	rs17099368	0.00500816	0.71909	1
22	EFCAB6-AS1	2	10000	43912133	43932485	5.80245	0.0157984	rs4585129	0.0168465	0.71909	1
20	SEMG1	5	10000	43835637	43838414	19.4404	0.0158984	rs7270676	2.44108e-05	0.720199	1
12	KRT73	3	10000	53001353	53012343	10.75	0.0160984	rs9739031	0.0192307	0.720199	1
8	NKX2-6	2	10000	23559963	23564111	10.4536	0.0160984	rs2228697	0.0071768	0.720199	1
16	KIAA0895L	3	10000	67209504	67217883	5.54357	0.0161984	rs61733768	0.101577	0.720199	1
2	NIFK	5	10000	122484520	122494503	13.7374	0.0163984	rs17006779	0.00685432	0.720199	1
2	RPIA	2	10000	88991175	89050452	10.6391	0.0164984	rs1158603	0.00575203	0.720199	1
8	SGK3	5	10000	67624652	67774257	5.75958	0.0164984	rs6472285	0.0698777	0.720199	1
11	OR51G2	2	10000	4935948	4936893	8.8896	0.0165983	rs16907312	0.00291935	0.720199	1
7	PON1	4	10000	94927668	94953884	18.8332	0.0165983	rs854556	0.000218499	0.720199	1
5	MEGF10	14	10000	126626455	126796910	38.6286	0.0166983	rs76148405	0.00257778	0.720199	1
15	SCAPER	13	10000	76640526	77176217	38.3462	0.0168983	rs16968467	0.0101191	0.720199	1
19	ABCA7	14	10000	1040101	1065570	22.1054	0.0168983	rs4147916	0.0196124	0.720199	1
14	RDH12	5	10000	68168602	68201168	12.6497	0.0169983	rs61991869	0.00194302	0.720199	1
3	ZDHHC3	2	10000	44956752	45017674	5.92646	0.0170983	rs3749189	0.0149363	0.720199	1
17	SPDYE4	2	10000	8656423	8661877	5.57539	0.0171983	rs72848106	0.0220411	0.720199	1
13	UBL3	2	10000	30338544	30424820	10.3363	0.0172983	rs2234416	0.0222812	0.720199	1
16	CENPN	7	10000	81040102	81066709	25.5337	0.0172983	rs3743503	0.00660113	0.720199	1
16	TLDC1	2	10000	84509965	84538288	5.74034	0.0172983	rs79169411	0.0200086	0.720199	1
8	CSPP1	9	10000	67976602	68108849	12.9815	0.0172983	rs56115408	0.0762659	0.720199	1
18	ME2	2	10000	48405431	48476162	5.71273	0.0173983	rs80176799	0.0245515	0.720199	1
5	KIF4B	2	10000	154393259	154397685	5.8573	0.0173983	rs10056252	0.0413934	0.720199	1
20	LOC284757	3	10000	58713547	58897314	15.6212	0.0174983	rs6513496	0.00297462	0.720199	1
7	PPP1R9A	3	10000	94536948	94925727	11.5554	0.0174983	rs854522	0.00884575	0.720199	1
1	C1orf177	8	10000	55271735	55307937	26.8605	0.0176982	rs59138759	0.00234741	0.720199	1
1	PPP2R5A	4	10000	212458878	212535205	9.22748	0.0176982	rs701908	0.0216235	0.720199	1
3	GALNT15	8	10000	16216183	16271253	25.5705	0.0176982	rs17851238	0.0119463	0.720199	1
3	TF	2	10000	133464976	133497850	10.0301	0.0178982	rs8649	0.0184444	0.720199	1
3	PIGZ	2	10000	196673213	196695742	8.06242	0.0179982	rs12636891	0.00715992	0.720199	1
7	ANLN	16	10000	36429414	36493401	52.5847	0.0179982	rs3801302	0.00680928	0.720199	1
8	KIAA1456	3	10000	12803182	12887284	13.4445	0.0179982	rs476023	0.00994143	0.720199	1
4	EGF	6	10000	110834039	110934118	16.8754	0.0180982	rs6825106	0.000851484	0.720199	1
8	WWP1	4	10000	87354993	87480178	11.4028	0.0180982	rs7460650	0.0395042	0.720199	1
19	OR10H3	2	10000	15852202	15853153	8.3226	0.0181982	rs2240228	0.00993178	0.720199	1
2	LRRFIP1	25	10000	238536223	238690290	85.4757	0.0181982	rs2279640	4.43162e-05	0.720199	1
3	C3orf30	4	10000	118864996	118870302	12.4489	0.0181982	rs4077930	0.00254707	0.720199	1
4	MTHFD2L	3	10000	75023828	75168814	8.49203	0.0181982	rs4694183	0.00487924	0.720199	1
14	DCAF4	12	10000	73393039	73426357	36.7496	0.0182982	rs7144193	0.00297989	0.720199	1
15	SEMA6D	11	10000	47476402	48066420	44.1996	0.0182982	rs3743281	0.00184999	0.720199	1
8	NAT1	2	10000	18027970	18081198	5.7337	0.0182982	rs4921879	0.0174564	0.720199	1
1	ANXA9	3	10000	150954498	150968114	8.33211	0.0183982	rs267733	0.031063	0.720199	1
1	CHI3L1	3	10000	203148058	203155922	14.052	0.0183982	rs2275353	0.0119576	0.720199	1
4	CDS1	7	10000	85504056	85572493	15.4587	0.0183982	rs111333888	0.0335441	0.720199	1
16	SEZ6L2	3	10000	29882479	29910585	8.421	0.0184982	rs71389435	0.0042352	0.720199	1
19	WIZ	2	10000	15532317	15560762	5.51799	0.0185981	rs113267381	0.0227514	0.720199	1
6	CMTR1	5	10000	37400906	37449284	11.4877	0.0186981	rs1874736	0.0117105	0.720199	1
3	RNF7	2	10000	141457050	141465645	8.09435	0.0189981	rs3184648	0.00463524	0.720199	1
4	CLNK	8	10000	10491837	10686386	25.166	0.0189981	rs13136927	0.000512085	0.720199	1
2	RUFY4	5	10000	218899656	218955304	13.7329	0.0190981	rs10211510	0.00562239	0.720199	1
12	KRT79	5	10000	53215230	53228077	20.0957	0.0191981	rs10876354	0.00254503	0.720199	1
17	SPEM1	2	10000	7323678	7324951	5.54265	0.0191981	rs111604078	0.044415	0.720199	1
2	SLC4A3	4	10000	220492291	220506702	10.9299	0.0191981	rs72961491	0.00910292	0.720199	1
4	RBM46	3	10000	155702423	155749965	8.47233	0.0191981	rs156502	0.0173241	0.720199	1
21	ICOSLG	6	10000	45642877	45660887	18.1714	0.0192981	rs2298564	0.00144845	0.720199	1
6	AIG1	2	10000	143380499	143661480	5.34433	0.0194981	rs143567319	0.0226869	0.720199	1
10	AKR1C4	11	10000	5238797	5260910	37.6215	0.019598	rs7921838	0.00427332	0.720199	1
1	C1orf94	4	10000	34632483	34684731	16.4841	0.019598	rs705207	0.0118193	0.720199	1
4	TLR10	6	10000	38773859	38784611	14.131	0.019598	rs10856838	0.0626427	0.720199	1
2	CNTNAP5	6	10000	124782863	125672954	17.0763	0.019798	rs75221672	0.000531089	0.720199	1
15	CHRNA5	3	10000	78857861	78887611	5.38787	0.019998	rs12898919	0.0749544	0.720199	1
15	VPS13C	44	10000	62144589	62352664	107.795	0.019998	rs12912348	0.00891484	0.720199	1
6	PSMB8	8	10000	32808493	32812712	20.6782	0.019998	rs56077117	0.00114654	0.720199	1
7	CDK6	4	10000	92234234	92465941	5.40174	0.019998	rs34257565	0.0717152	0.720199	1
1	SETDB1	2	10000	150898814	150937220	5.38488	0.020198	rs525676	0.0821536	0.720199	1
1	POMGNT1	12	10000	46654352	46685977	27.4014	0.020298	rs2292484	0.00525494	0.720199	1
7	LIMK1	2	10000	73498106	73536855	5.47194	0.020298	rs2527839	0.0692801	0.720199	1
10	RHOBTB1	7	10000	62629197	62761198	16.8745	0.020498	rs76522289	0.00792531	0.720199	1
12	LOC101928100	6	10000	10516367	10551105	23.146	0.020498	rs2617151	0.0102526	0.720199	1
5	FAM170A	3	10000	118965253	118971517	16.3168	0.020498	rs328698	0.0102827	0.720199	1
11	YPEL4	2	10000	57412559	57417417	7.91735	0.0205979	rs12793139	0.0203437	0.720199	1
3	LAMP3	2	10000	182840002	182880667	7.7988	0.0206979	rs831256	0.0062673	0.720199	1
6	PHF1	2	10000	33378772	33384230	5.38347	0.0206979	rs4231	0.0323779	0.720199	1
7	GIMAP4	4	10000	150264457	150271041	12.131	0.0206979	rs11769703	0.00244525	0.720199	1
2	CLK1	4	10000	201717731	201729467	5.2744	0.0207979	rs17383109	0.0644199	0.720199	1
19	PRKCG	4	10000	54385466	54410901	5.55211	0.0208979	rs41311973	0.0240784	0.720199	1
10	SH2D4B	7	10000	82297657	82406316	14.712	0.0209979	rs74143200	0.00419973	0.720199	1
11	KAT5	2	10000	65479472	65487077	5.33148	0.0210979	rs4645923	0.0342666	0.720199	1
2	EIF2AK3	7	10000	88856258	88927094	20.9986	0.0210979	rs7571971	0.0110346	0.720199	1
12	ATP2A2	4	10000	110719031	110788897	12.1612	0.0211979	rs1860561	0.00166766	0.720199	1
13	GTF3A	2	10000	27998680	28009846	5.30477	0.0211979	rs117163394	0.0258092	0.720199	1
11	BTBD10	4	10000	13409555	13484838	16.4567	0.0212979	rs17452383	5.6104e-05	0.720199	1
21	GART	7	10000	34876237	34915198	15.4904	0.0212979	rs2070388	0.0190015	0.720199	1
2	KLHL41	3	10000	170366211	170382772	11.4019	0.0212979	rs13012306	0.0259914	0.720199	1
6	MDFI	3	10000	41606194	41621982	12.5321	0.0212979	rs2073160	0.00613733	0.720199	1
11	ZDHHC5	3	10000	57435473	57468659	11.87	0.0213979	rs12801694	0.00654111	0.720199	1
19	ZNF836	5	10000	52658124	52674896	18.1694	0.0213979	rs3794976	0.00489334	0.720199	1
20	PIGU	2	10000	33148345	33265089	5.0995	0.0214979	rs77859489	0.0498708	0.720199	1
5	RASGRF2	13	10000	80256507	80525981	32.1712	0.0214979	rs2592094	0.00228844	0.720199	1
1	IL12RB2	2	10000	67773046	67862583	7.95666	0.0215978	rs2307153	0.00902983	0.720199	1
17	MYL4	2	10000	45286427	45301045	5.24042	0.0216978	rs4968309	0.0558966	0.720199	1
22	CECR2	11	10000	17840838	18037856	24.6451	0.0216978	rs2522297	0.0107336	0.720199	1
7	GIMAP8	2	10000	150147961	150176483	7.98135	0.0216978	rs61748320	0.00618365	0.720199	1
2	CGREF1	2	10000	27322220	27341995	5.36598	0.0217978	rs75388820	0.0689346	0.720199	1
1	CCDC17	4	10000	46085715	46089731	15.8211	0.0218978	rs115882398	0.00210932	0.720199	1
12	ALG10B	3	10000	38710556	38723528	10.47	0.0220978	rs74618076	0.00173408	0.720199	1
12	KLRK1	6	10000	10524951	10542653	23.146	0.0220978	rs2617151	0.0102526	0.720199	1
2	ACP1	4	10000	264868	278282	17.6438	0.0222978	rs11553746	0.0129295	0.720199	1
4	C4orf27	2	10000	170650618	170679093	5.3856	0.0222978	rs6849004	0.0510461	0.720199	1
5	FAF2	5	10000	175875355	175937075	11.7124	0.0222978	rs146087965	0.00509007	0.720199	1
11	TSPAN18	5	10000	44785975	44953977	15.8945	0.0223978	rs11038214	0.00868989	0.720199	1
14	TDRD9	17	10000	104394816	104519004	45.1642	0.0223978	rs139997039	0.000146659	0.720199	1
6	IL22RA2	2	10000	137464956	137494785	5.24796	0.0224978	rs2064501	0.0600259	0.720199	1
10	GHITM	2	10000	85899184	85913311	5.27264	0.0225977	rs17103143	0.0247373	0.720199	1
1	THBS3	4	10000	155165378	155177772	10.0449	0.0225977	rs41264915	0.0128277	0.720199	1
20	R3HDML	2	10000	42965797	42979432	8.80735	0.0225977	rs4812826	0.0180292	0.720199	1
6	WTAP	5	10000	160148029	160177352	7.63047	0.0225977	rs117080829	0.0298693	0.720199	1
7	LOC493754	3	10000	65995291	66057394	7.46552	0.0225977	rs801208	0.0341352	0.720199	1
11	FGF3	3	10000	69624735	69634192	10.1802	0.0226977	rs61749187	0.0399154	0.720199	1
13	N4BP2L2	3	10000	33006624	33113022	9.73409	0.0226977	rs621450	0.015201	0.720199	1
16	MMP25	3	10000	3096681	3110724	10.6372	0.0226977	rs879734	0.00276537	0.720199	1
20	HM13	6	10000	30102212	30157370	16.8854	0.0226977	rs149062213	0.000190532	0.720199	1
19	COLGALT1	4	10000	17666510	17693965	12.9852	0.0227977	rs73525772	0.00139794	0.720199	1
19	ZNF226	2	10000	44669214	44681838	7.67517	0.0227977	rs12459795	0.0056	0.720199	1
1	RER1	2	10000	2323213	2336885	7.9553	0.0228977	rs2645081	0.0251303	0.720199	1
12	PIWIL1	8	10000	130822432	130856877	26.7187	0.0229977	rs2242363	0.00251786	0.720199	1
14	C14orf93	3	10000	23456109	23479410	7.79526	0.0229977	rs3829409	0.00849484	0.720199	1
15	MORF4L1	4	10000	79165122	79190081	5.02279	0.0229977	rs17832351	0.0876193	0.720199	1
10	SLK	7	10000	105727469	105787342	17.8499	0.0230977	rs10786782	0.00939025	0.720199	1
17	UTP6	5	10000	30190189	30228729	7.69631	0.0230977	rs77772425	0.0522026	0.720199	1
1	KHDRBS1	2	10000	32479294	32526460	5.03247	0.0230977	rs41301066	0.0357845	0.720199	1
4	FAM184B	13	10000	17633708	17783135	42.7188	0.0230977	rs62295656	0.000289648	0.720199	1
5	AFAP1L1	6	10000	148651400	148721367	8.85908	0.0231977	rs61734415	0.0874623	0.720199	1
19	ZFR2	5	10000	3804021	3869027	11.3958	0.0232977	rs61744821	0.0343591	0.720199	1
2	EVA1A	3	10000	75719443	75796848	11.7746	0.0232977	rs2286994	0.00490016	0.720199	1
8	RALYL	5	10000	85095452	85834078	16.1872	0.0232977	rs16913375	0.000768491	0.720199	1
13	EFNB2	4	10000	107142078	107187388	14.0315	0.0233977	rs3742160	0.00919561	0.720199	1
14	OR10G3	4	10000	22037933	22038875	11.2439	0.0234977	rs45612332	0.00461663	0.720199	1
1	LOC100527964	3	10000	180238797	180243816	10.5513	0.0234977	rs2764449	0.00401951	0.720199	1
3	SMC4	11	10000	160117091	160152749	32.778	0.0235976	rs33999879	0.00608785	0.720199	1
17	DLG4	5	10000	7093209	7123369	14.7793	0.0236976	rs408315	0.0198992	0.720199	1
19	FAM98C	4	10000	38893774	38899728	20.0268	0.0236976	rs3745963	0.0158357	0.720199	1
20	ADA	2	10000	43248162	43280376	7.37998	0.0236976	rs6031678	0.00773371	0.720199	1
9	LOC100506422	2	10000	26066672	26118406	7.95428	0.0236976	rs10757595	0.0278616	0.720199	1
1	ATP1B1	3	10000	169075946	169101960	7.64249	0.0237976	rs1200138	0.0114064	0.720199	1
1	SSX2IP	6	10000	85109389	85156240	13.0843	0.0237976	rs2994437	0.0261093	0.720199	1
11	MAML2	7	10000	95709756	96076344	19.5906	0.0238976	rs61749253	0.0176115	0.720199	1
20	SLCO4A1	5	10000	61273796	61303647	9.85629	0.0238976	rs73145490	0.0327556	0.720199	1
4	NOP14	4	10000	2939663	2965233	13.6665	0.0238976	rs1263337	0.0021835	0.720199	1
3	SLMAP	6	10000	57743173	57914894	15.3997	0.0239976	rs1002879	0.0224512	0.720199	1
8	DEFB1	2	10000	6728096	6735529	7.57939	0.0239976	rs1799946	0.0132976	0.720199	1
12	CLEC2D	6	10000	9822303	9852151	13.0425	0.0240976	rs2401388	0.0277396	0.720199	1
16	ABAT	9	10000	8768443	8878432	26.3882	0.0241976	rs1641010	0.00518042	0.720199	1
3	AHSG	4	10000	186330849	186339107	15.5853	0.0241976	rs4918	0.0117046	0.720199	1
7	EGFR	14	10000	55086724	55275031	36.4241	0.0241976	rs17289672	0.00375657	0.720199	1
6	C6orf163	2	10000	88054570	88075181	7.71271	0.0242976	rs9450659	0.00589369	0.720199	1
1	CASP9	6	10000	15817895	15851285	21.8868	0.0243976	rs2020902	0.00647353	0.720199	1
14	SERPINA12	2	10000	94953619	94984181	7.49337	0.0244976	rs3736803	0.00623917	0.720199	1
2	IAH1	3	10000	9614669	9628591	7.431	0.0244976	rs7591166	0.0286326	0.720199	1
5	FAM151B	2	10000	79783799	79838382	7.78599	0.0244976	rs2431224	0.026902	0.720199	1
1	CLCN6	21	10000	11866152	11903201	64.3943	0.0245975	rs198405	0.00130041	0.720199	1
3	SYN2	10	10000	12045833	12233532	12.4973	0.0246975	rs140022692	0.0385993	0.720199	1
4	PPP3CA	5	10000	101944586	102268628	15.3465	0.0246975	rs2659542	0.0115776	0.720199	1
6	DEK	2	10000	18224399	18264799	4.99933	0.0246975	rs150690093	0.026021	0.720199	1
7	NAMPT	4	10000	105888731	105925638	10.5985	0.0247975	rs4730153	0.018069	0.721409	1
12	LTA4H	5	10000	96394530	96437298	10.9739	0.0248975	rs5020450	0.00854946	0.722614	1
2	NCOA1	7	10000	24807345	24993570	10.034	0.0249975	rs41281513	0.00669493	0.723813	1
4	CCDC158	8	10000	77234191	77328458	13.3015	0.0251975	rs80162610	0.00489518	0.727894	1
11	DDX6	4	10000	118618472	118661972	10.1335	0.0253975	rs35888235	0.0372066	0.729325	1
17	LYZL6	5	10000	34261522	34270703	10.6058	0.0254975	rs9754	0.0296769	0.729325	1
10	SLC18A3	2	10000	50818346	50820766	5.05664	0.0255974	rs77758906	0.090031	0.729325	1
1	NPPA-AS1	5	10000	11900375	11907673	17.3203	0.0255974	rs5065	0.00796478	0.729325	1
1	RAVER2	3	10000	65210777	65298914	10.0968	0.0255974	rs12134044	0.00937178	0.729325	1
17	PPP1R1B	3	10000	37783176	37792878	4.87582	0.0256974	rs907094	0.0424635	0.729325	1
4	NAA15	3	10000	140222675	140311935	4.88422	0.0256974	rs11944434	0.0281497	0.729325	1
5	UBLCP1	2	10000	158690088	158713048	9.8357	0.0257974	rs3734104	0.0238135	0.729325	1
7	SYPL1	4	10000	105730813	105753093	7.45628	0.0257974	rs176486	0.0282243	0.729325	1
12	C12orf73	2	10000	104343980	104350993	4.87233	0.0258974	rs2293624	0.0598571	0.729325	1
17	ENO3	3	10000	4854383	4860426	11.2499	0.0258974	rs238238	0.0236618	0.729325	1
11	GLB1L3	12	10000	134146274	134189458	30.0986	0.0260974	rs541174	0.00193902	0.729793	1
11	ME3	9	10000	86152149	86383678	26.4	0.0261974	rs3824952	0.000339276	0.729793	1
16	CORO7	5	10000	4404542	4466962	8.96983	0.0261974	rs2277852	0.0479677	0.729793	1
14	MIA2	3	10000	39703124	39722575	9.36329	0.0262974	rs7141840	0.00276173	0.729793	1
16	RBL2	9	10000	53468350	53525560	36.5611	0.0262974	rs1072910	0.0135184	0.729793	1
19	TMC4	3	10000	54663832	54676944	5.11226	0.0264974	rs3170255	0.078199	0.729793	1
9	OMD	2	10000	95176526	95186836	4.78193	0.0264974	rs41278689	0.0290456	0.729793	1
12	ZNF891	6	10000	133696554	133707059	21.2615	0.0266973	rs61749570	0.0116406	0.729793	1
17	TMEM99	7	10000	38975343	38992526	19.0756	0.0266973	rs1799873	0.0104064	0.729793	1
22	LOC284933	4	10000	48934711	48943199	14.4244	0.0266973	rs4823540	0.00696495	0.729793	1
4	PRSS48	2	10000	152198324	152212605	7.29858	0.0266973	rs13126069	0.0494687	0.729793	1
14	MIR381HG	3	10000	101511493	101518132	7.26056	0.0267973	rs72700576	0.0254647	0.729793	1
8	CPNE3	7	10000	87526655	87573726	19.8539	0.0267973	rs2304790	0.00543994	0.729793	1
9	CTSV	2	10000	99791958	99801925	4.76135	0.0267973	rs140872385	0.0307414	0.729793	1
16	ANKRD11	5	10000	89334028	89556969	14.682	0.0269973	rs142539117	0.00409947	0.729793	1
19	LILRB3	3	10000	54720146	54746711	14.3445	0.0269973	rs76887317	0.00985291	0.729793	1
2	GPR35	6	10000	241544824	241570676	11.7041	0.0269973	rs1509	0.00782911	0.729793	1
2	PPP1R21	9	10000	48667907	48742531	31.0648	0.0270973	rs4293602	0.00653493	0.729793	1
3	PDE12	2	10000	57541980	57547768	7.07181	0.0270973	rs3732546	0.00819994	0.729793	1
6	SLC17A4	9	10000	25754926	25781403	21.0942	0.0270973	rs59340721	0.00458399	0.729793	1
19	CAPN12	6	10000	39220831	39235114	16.3211	0.0271973	rs117513237	0.00454403	0.73089	1
14	GSTZ1	5	10000	77787229	77797940	9.80042	0.0273973	rs7972	0.0123547	0.73307	1
7	SERPINE1	7	10000	100770369	100782547	12.31	0.0273973	rs7241	0.0124902	0.73307	1
11	OR52W1	3	10000	6220453	6221416	7.81908	0.0275972	rs11040799	0.00862952	0.733646	1
14	FAM177A1	2	10000	35514112	35552589	8.55806	0.0275972	rs17103013	0.00933172	0.733646	1
20	GGT7	2	10000	33432522	33460661	8.67676	0.0275972	rs2295094	0.00631866	0.733646	1
4	SMR3B	4	10000	71248794	71255961	16.5594	0.0277972	rs7676909	0.0155747	0.734094	1
9	UGCG	6	10000	114659205	114695433	10.0931	0.0277972	rs17853855	0.00747871	0.734094	1
14	IFT43	3	10000	76452095	76550416	4.98669	0.0279972	rs78384178	0.025624	0.734094	1
13	STK24	2	10000	99102452	99229405	7.49585	0.0280972	rs12463	0.00811287	0.734094	1
16	PRMT7	5	10000	68344876	68391169	13.4841	0.0280972	rs12926948	0.00440038	0.734094	1
1	ZZZ3	5	10000	78030189	78148343	7.55603	0.0280972	rs34535037	0.0655853	0.734094	1
8	ADAMDEC1	7	10000	24241797	24263526	11.9945	0.0280972	rs17799264	0.0137338	0.734094	1
14	SEL1L	4	10000	81937890	82000205	4.89157	0.0282972	rs1051193	0.159571	0.734094	1
20	OSBPL2	4	10000	60813540	60871269	14.2189	0.0282972	rs113246582	0.0189769	0.734094	1
5	SHROOM1	2	10000	132157832	132166590	9.68086	0.0282972	rs35534543	0.00751522	0.734094	1
12	DRAM1	8	10000	102271104	102317401	23.451	0.0283972	rs61936569	0.0110544	0.734094	1
13	NUFIP1	5	10000	45513383	45563613	12.1276	0.0284972	rs41288341	0.0131107	0.734094	1
16	POLR2C	6	10000	57496550	57505921	14.5478	0.0285971	rs4937	0.0137408	0.734094	1
12	PITPNM2	3	10000	123468026	123594975	7.22701	0.0286971	rs17884869	0.0162479	0.734094	1
1	PIK3R3	3	10000	46505811	46598708	12.274	0.0287971	rs1768803	0.00929154	0.734094	1
11	ZC3H12C	6	10000	109964086	110042566	21.7003	0.0288971	rs665013	0.0183883	0.734094	1
13	COMMD6	3	10000	76099349	76123575	4.73971	0.0288971	rs9543964	0.0331578	0.734094	1
2	LOC101926913	2	10000	171556877	171627276	7.85035	0.0288971	rs72885464	0.00531851	0.734094	1
6	DDX39B	2	10000	31497995	31510252	7.26697	0.0288971	rs114751021	0.0104139	0.734094	1
5	FAM53C	2	10000	137673223	137685418	4.85776	0.0289971	rs2269953	0.106447	0.734094	1
6	NCR3	5	10000	31556659	31560762	13.3908	0.0289971	rs11575840	0.0168787	0.734094	1
11	MS4A10	7	10000	60552820	60568778	23.4135	0.0290971	rs4939457	0.00545641	0.734094	1
16	KAT8	2	10000	31128984	31142714	7.65564	0.0290971	rs17855606	0.00592023	0.734094	1
9	SMU1	14	10000	33041849	33076714	32.4187	0.0290971	rs10813929	0.00891678	0.734094	1
1	TTLL7	8	10000	84335056	84464833	9.97306	0.0291971	rs78459591	0.119805	0.734094	1
6	RSPO3	5	10000	127440047	127520626	14.4012	0.0291971	rs41285262	0.0161899	0.734094	1
11	OR51B6	9	10000	5372737	5373676	33.1236	0.0293971	rs5006889	0.00956205	0.734094	1
12	KLRG1	3	10000	9142220	9163340	7.264	0.0293971	rs3026251	0.0468267	0.734094	1
15	EHD4	2	10000	42191638	42264755	4.80495	0.0293971	rs76085783	0.0288865	0.734094	1
9	CDKN2B-AS1	2	10000	21994789	22121093	7.41917	0.0294971	rs2069426	0.0102886	0.734094	1
17	SERPINF2	5	10000	1646129	1658559	16.0752	0.029597	rs2277695	0.0100535	0.734094	1
2	RBM44	7	10000	238707387	238751451	22.7575	0.029597	rs4663795	0.0141092	0.734094	1
4	LCORL	7	10000	17844838	18023483	11.5711	0.029597	rs11728692	0.0256427	0.734094	1
22	GRAMD4	10	10000	47022657	47075688	13.2099	0.029697	rs78249350	0.0491611	0.734094	1
5	GABRA1	5	10000	161274196	161326965	11.0205	0.029697	rs4260711	0.0377644	0.734094	1
3	ERC2	12	10000	55542335	56502391	29.4273	0.029797	rs146206948	0.000153904	0.735092	1
14	POLE2	8	10000	50110269	50155098	24.0253	0.029997	rs35615446	0.00324891	0.738549	1
10	CYP2E1	10	10000	135340866	135352620	23.3883	0.030197	rs6413419	0.0136972	0.740516	1
1	B4GALT3	3	10000	161141099	161147758	4.84734	0.030197	rs3813620	0.142098	0.740516	1
11	SAAL1	4	10000	18101889	18127638	9.65668	0.030297	rs35525096	0.00468401	0.741494	1
16	CCDC135	5	10000	57728712	57765367	12.8105	0.030397	rs7194271	0.0160524	0.742468	1
11	KDELC2	3	10000	108342832	108369159	9.94547	0.030497	rs3765632	0.00991223	0.743439	1
13	CSNK1A1L	2	10000	37677396	37679801	7.10671	0.0305969	rs9576176	0.0138934	0.743903	1
12	ZNF10	2	10000	133707213	133736049	7.00949	0.0306969	rs79188299	0.0110333	0.743903	1
2	SCN9A	14	10000	167051696	167232497	36.6442	0.0306969	rs13007020	0.00354727	0.743903	1
21	CHAF1B	3	10000	37757688	37789125	7.1272	0.0307969	rs35705526	0.0116384	0.744863	1
12	PRIM1	3	10000	57125363	57146146	9.33524	0.0309969	rs17542816	0.00340212	0.74596	1
19	TIMM50	5	10000	39971051	39981528	12.2397	0.0310969	rs45575734	0.000986274	0.74596	1
2	SCRN3	4	10000	175260456	175294303	12.5685	0.0310969	rs10930660	0.0178003	0.74596	1
11	OR56A5	3	10000	5988782	5989724	4.63446	0.0311969	rs7113548	0.130753	0.74596	1
8	CRISPLD1	5	10000	75896707	75946793	15.3028	0.0311969	rs151047325	0.0159248	0.74596	1
2	KCNH7	4	10000	163227916	163695257	8.89469	0.0313969	rs113748016	0.0172394	0.74596	1
18	POLI	6	10000	51795848	51824604	16.7478	0.0315968	rs3730688	0.0187564	0.74596	1
8	LOC100287098	2	10000	145660550	145665276	7.23188	0.0315968	rs2721140	0.0133244	0.74596	1
13	SLC15A1	13	10000	99336054	99404929	21.355	0.0316968	rs8187832	0.0195056	0.74596	1
18	CDH2	8	10000	25530929	25757445	21.7329	0.0316968	rs11564295	0.00642831	0.74596	1
1	IFI44L	5	10000	79086087	79111830	16.385	0.0316968	rs1333973	0.0220797	0.74596	1
7	LAMTOR4	3	10000	99746529	99751833	12.2535	0.0316968	rs12878	0.0348814	0.74596	1
9	FBP1	2	10000	97365420	97402531	8.8077	0.0316968	rs2297084	0.0266162	0.74596	1
18	ANKRD12	12	10000	9136750	9285983	28.6939	0.0318968	rs7243088	0.00439398	0.74596	1
2	CDK15	7	10000	202671151	202760273	7.00713	0.0319968	rs2192672	0.0791565	0.74596	1
3	TAMM41	4	10000	11831915	11888393	6.95653	0.0319968	rs408600	0.0238045	0.74596	1
10	GATA3-AS1	2	10000	8092412	8095447	4.52728	0.0320968	rs501764	0.0384603	0.74596	1
10	GOT1	2	10000	101156626	101190530	4.55132	0.0320968	rs2234971	0.039112	0.74596	1
1	BTBD8	2	10000	92545861	92613401	4.62585	0.0320968	rs11166163	0.0331428	0.74596	1
1	DENND1B	7	10000	197473878	197744623	16.308	0.0321968	rs12142127	0.0313233	0.74596	1
5	PWWP2A	2	10000	159502891	159546452	7.42981	0.0321968	rs4360078	0.0105862	0.74596	1
5	MTX3	2	10000	79272538	79287088	7.03617	0.0325967	rs75719196	0.0149266	0.74596	1
10	LOC100288974	12	10000	81664653	81691557	23.2153	0.0326967	rs2250135	0.0061311	0.74596	1
17	DNAI2	11	10000	72270385	72311023	28.4548	0.0326967	rs34880269	0.00612048	0.74596	1
17	MRPL10	3	10000	45900637	45908907	4.49184	0.0326967	rs4793671	0.0475591	0.74596	1
7	C7orf31	6	10000	25174315	25219817	12.57	0.0326967	rs34005449	0.0323058	0.74596	1
10	SLC16A12	2	10000	91190050	91295313	4.70922	0.0327967	rs41284954	0.030408	0.74596	1
1	LHX4	4	10000	180199432	180244188	11.4762	0.0327967	rs2764449	0.00401951	0.74596	1
2	LOC101929680	10	10000	166938040	167158293	27.5352	0.0327967	rs13007020	0.00354727	0.74596	1
4	PLK4	5	10000	128802015	128820377	6.79332	0.0327967	rs41278099	0.101899	0.74596	1
8	PPP1R42	2	10000	67900366	67940786	6.87674	0.0327967	rs78625536	0.0122628	0.74596	1
1	TESK2	3	10000	45809554	45956840	12.5823	0.0328967	rs2298018	0.00794948	0.74596	1
10	PSTK	5	10000	124739555	124749907	16.9846	0.0329967	rs3736584	0.0124072	0.74596	1
11	MAP4K2	3	10000	64556608	64570713	6.67682	0.0329967	rs11231869	0.045399	0.74596	1
16	DECR2	3	10000	451857	462487	8.89585	0.0330967	rs873477	0.0188723	0.74596	1
20	STK4	5	10000	43595119	43708593	17.5845	0.0331967	rs13044852	0.0167097	0.74596	1
19	PDCD2L	2	10000	34895302	34917072	6.98735	0.0332967	rs74961425	0.00821554	0.74596	1
17	ANKRD13B	2	10000	27920526	27941779	4.55342	0.0333967	rs117661862	0.0573103	0.74596	1
11	PUS3	5	10000	125763379	125773116	10.3287	0.0334967	rs549990	0.0247979	0.74596	1
1	NIT1	4	10000	161087861	161095235	6.78912	0.0334967	rs17389237	0.124128	0.74596	1
19	PRPF31	6	10000	54618789	54635150	15.1232	0.0335966	rs62144168	0.0514187	0.74596	1
4	ABCG2	10	10000	89011415	89152474	17.0402	0.0335966	rs2231162	0.00874693	0.74596	1
2	ARHGAP25	6	10000	68961912	69053957	19.1704	0.0336966	rs10197806	0.0164976	0.74596	1
6	ZNF292	6	10000	87865268	87973406	19.455	0.0336966	rs6908834	0.0209076	0.74596	1
13	ZAR1L	2	10000	32877907	32886091	7.28474	0.0338966	rs206111	0.00989807	0.74596	1
3	SHQ1	2	10000	72798427	72897598	6.80308	0.0338966	rs6786469	0.0105343	0.74596	1
5	CARD6	2	10000	40841409	40855456	4.584	0.0339966	rs35188876	0.0325631	0.74596	1
19	ZFP82	2	10000	36882860	36909550	6.68422	0.0341966	rs2271842	0.0350306	0.74596	1
5	MGAT4B	6	10000	179224597	179233952	4.32712	0.0341966	rs10062634	0.163854	0.74596	1
7	CRYGN	2	10000	151127055	151137099	4.39012	0.0341966	rs10265041	0.118774	0.74596	1
19	RPS9	3	10000	54704725	54711515	10.581	0.0342966	rs36615	0.0216309	0.74596	1
2	CSRNP3	4	10000	166326156	166545917	13.4256	0.0342966	rs10803800	0.0214415	0.74596	1
12	BCL2L14	6	10000	12223877	12252627	13.6068	0.0343966	rs2287156	0.0105622	0.74596	1
22	DEPDC5	22	10000	32149936	32303020	49.109	0.0343966	rs61731664	0.0116532	0.74596	1
7	JAZF1	6	10000	27870192	28220437	7.06579	0.0343966	rs74756543	0.13192	0.74596	1
13	RFC3	4	10000	34392205	34540695	12.0133	0.0344966	rs3135629	0.0160879	0.74596	1
1	RPL22	2	10000	6245079	6259679	7.45599	0.0344966	rs2294713	0.0275298	0.74596	1
2	THAP4	6	10000	242523819	242576725	20.7095	0.0344966	rs3208142	0.0027874	0.74596	1
6	KIF6	18	10000	39302875	39693181	31.8995	0.0344966	rs72860063	4.97676e-06	0.74596	1
19	DACT3	3	10000	47150868	47164395	4.42812	0.0345965	rs45555133	0.0425556	0.74596	1
14	TC2N	6	10000	92246095	92333880	15.6085	0.0346965	rs10498631	0.0214329	0.74596	1
1	GPSM2	7	10000	109419602	109473044	19.0522	0.0346965	rs10494102	0.00434027	0.74596	1
11	MUC5B	26	10000	1244294	1283406	18.5448	0.0347965	rs56021061	0.110892	0.74596	1
6	IFNGR1	2	10000	137518620	137540567	6.7352	0.0347965	rs1327475	0.0118654	0.74596	1
8	VCPIP1	3	10000	67542487	67579452	6.94845	0.0347965	rs74901890	0.0404884	0.74596	1
10	EIF3A	9	10000	120794540	120840334	20.0066	0.0350965	rs45593335	0.00289148	0.74596	1
14	PRMT5	7	10000	23389719	23398794	19.4395	0.0350965	rs8007089	0.0146899	0.74596	1
1	TSEN15	2	10000	184020810	184043344	4.2944	0.0350965	rs11549003	0.0487547	0.74596	1
7	NPC1L1	6	10000	44552134	44580914	16.08	0.0350965	rs217421	0.00870899	0.74596	1
1	PLEKHG5	11	10000	6526151	6580121	28.752	0.0351965	rs77777178	0.00165273	0.74596	1
21	CRYZL1	7	10000	34961647	35014160	11.0568	0.0351965	rs13050238	0.0248058	0.74596	1
4	CTSO	2	10000	156845269	156875048	4.26759	0.0351965	rs1543108	0.0388463	0.74596	1
1	RPRD2	6	10000	150336989	150449041	20.3709	0.0353965	rs16836940	0.0154055	0.747629	1
9	CD72	2	10000	35609975	35618424	4.50954	0.0353965	rs34791102	0.0461586	0.747629	1
12	KLRB1	4	10000	9747869	9760497	6.98421	0.0356964	rs117897866	0.126787	0.751392	1
5	GFM2	10	10000	74017028	74063196	29.4364	0.0356964	rs957680	0.0189808	0.751392	1
1	UBE2Q1	2	10000	154521050	154531120	8.7907	0.0358964	rs56047170	0.0277215	0.751909	1
18	LAMA3	22	10000	21269561	21535029	67.5694	0.0360964	rs1154227	0.000864029	0.751909	1
1	PEAR1	14	10000	156863522	156886226	39.5798	0.0361964	rs11810027	0.0195808	0.751909	1
13	TFDP1	2	10000	114239002	114295788	4.29366	0.0362964	rs4150729	0.0666203	0.751909	1
4	HTN1	2	10000	70916158	70924559	4.47351	0.0362964	rs2271644	0.0410086	0.751909	1
7	CASD1	11	10000	94139169	94186328	35.4159	0.0362964	rs10272136	0.00399371	0.751909	1
12	DNM1L	15	10000	32832133	32898584	47.1483	0.0363964	rs7971495	0.0149743	0.751909	1
14	CHD8	11	10000	21853352	21905457	23.1003	0.0363964	rs8022395	0.0250852	0.751909	1
10	C10orf128	5	10000	50362768	50396445	4.28397	0.0364964	rs9418839	0.0776327	0.751909	1
15	MEF2A	8	10000	100106132	100256629	21.4185	0.0364964	rs2033547	0.0343162	0.751909	1
22	CACNA1I	9	10000	39966757	40085740	26.5771	0.0364964	rs136852	0.000681233	0.751909	1
5	TERT	3	10000	1253286	1295162	6.67732	0.0365963	rs13167280	0.0415833	0.751909	1
12	CACNB3	5	10000	49208214	49222726	15.3485	0.0366963	rs12369114	0.00133517	0.751909	1
22	CBY1	3	10000	39052657	39069855	8.54841	0.0366963	rs3761455	0.0153417	0.751909	1
7	LRRC17	2	10000	102553343	102585556	4.33543	0.0366963	rs79688042	0.0381094	0.751909	1
9	ZNF169	7	10000	97021577	97065291	15.0315	0.0366963	rs12378270	0.0581946	0.751909	1
2	ACTR3	6	10000	114647510	114719129	4.4515	0.0368963	rs62169933	0.120304	0.753503	1
3	ARF4	2	10000	57557089	57583215	8.80845	0.0368963	rs11964	0.0345828	0.753503	1
12	RARG	2	10000	53604349	53626040	6.57825	0.0372963	rs61754163	0.0616335	0.758689	1
1	GPBP1L1	3	10000	46092975	46152302	10.3393	0.0372963	rs10789468	0.0119927	0.758689	1
11	GRAMD1B	12	10000	123396343	123498479	20.6445	0.0373963	rs732211	0.0112691	0.758689	1
3	CASR	3	10000	121902529	122005344	4.36136	0.0373963	rs4678174	0.126855	0.758689	1
21	ABCC13	6	10000	15646119	15673692	11.5957	0.0374963	rs1297119	0.027755	0.759468	1
16	MVP	2	10000	29831714	29859360	8.43464	0.0377962	rs9939514	0.0390708	0.763038	1
18	ACAA2	2	10000	47309873	47340251	4.24927	0.0377962	rs11549285	0.0408106	0.763038	1
10	CHAT	11	10000	50817140	50873150	23.9012	0.0378962	rs8178988	0.0155297	0.763328	1
19	PRAM1	3	10000	8554939	8567538	10.9477	0.0379962	rs968501	0.0280366	0.763328	1
9	EGFL7	2	10000	139553307	139567130	6.59804	0.0379962	rs1051828	0.0200133	0.763328	1
14	EXOC3L4	4	10000	103566480	103576894	14.0095	0.0381962	rs2297067	0.00358747	0.764854	1
2	CCNT2	4	10000	135676391	135716915	14.9712	0.0381962	rs10166142	0.00973544	0.764854	1
15	GRAMD2	2	10000	72452146	72490136	6.58794	0.0382962	rs34487006	0.0266536	0.765309	1
13	FLT1	4	10000	28874482	29069265	10.9232	0.0383962	rs3751398	0.00680144	0.765309	1
4	ARFIP1	2	10000	153701088	153833063	6.73261	0.0384962	rs28473137	0.0258662	0.765309	1
20	SMOX	10	10000	4129425	4168394	23.5604	0.0386961	rs1051904	0.00569161	0.765309	1
16	PTX4	7	10000	1535939	1538468	10.2547	0.0388961	rs2667673	0.0691348	0.765309	1
2	MAP2	8	10000	210288770	210598834	4.43965	0.0388961	rs35927101	0.228044	0.765309	1
19	LAIR1	2	10000	54865232	54882163	6.67285	0.0390961	rs7257187	0.0112812	0.765309	1
1	CD58	2	10000	117057155	117113715	6.43459	0.0390961	rs35768283	0.0115763	0.765309	1
3	SLITRK3	3	10000	164904507	164914469	10.0913	0.0391961	rs3828419	0.00269373	0.765309	1
13	SLITRK6	4	10000	86366921	86373483	4.26746	0.0393961	rs3825413	0.21259	0.765309	1
14	CHURC1	2	10000	65381078	65402084	7.70747	0.0393961	rs9323457	0.0134713	0.765309	1
15	SYNM	7	10000	99645285	99675800	15.7784	0.0393961	rs7167599	0.0280869	0.765309	1
16	MEFV	3	10000	3292027	3306627	12.0796	0.0393961	rs224204	0.0154095	0.765309	1
3	ACOX2	5	10000	58490862	58522929	12.4297	0.0393961	rs4681862	0.0117657	0.765309	1
15	VPS18	3	10000	41186627	41196173	12.9723	0.0394961	rs595559	0.036566	0.765309	1
11	HYLS1	5	10000	125753508	125770541	10.3287	0.039596	rs549990	0.0247979	0.765309	1
20	RBBP8NL	2	10000	60985292	61002629	4.24256	0.039796	rs2236200	0.0664301	0.765309	1
8	TONSL	7	10000	145654162	145669812	24.7745	0.039796	rs2229313	0.0127052	0.765309	1
11	KIRREL3	11	10000	126293395	126870766	22.8581	0.039996	rs111418068	0.0071362	0.765309	1
4	NWD2	10	10000	37246689	37451087	22.1259	0.039996	rs4634233	0.00371659	0.765309	1
6	COL21A1	15	10000	55921387	56112378	40.5843	0.039996	rs12189567	0.0123433	0.765309	1
7	ZFAND2A	4	10000	1192542	1199855	8.71692	0.039996	rs79661915	0.0237088	0.765309	1
12	PLEKHG7	9	10000	93130264	93165868	18.6261	0.040096	rs12305577	0.00493185	0.765309	1
17	KRT28	4	10000	38948447	38956211	9.14427	0.040096	rs3813038	0.0292263	0.765309	1
4	C4orf17	9	10000	100432160	100463460	12.1209	0.040096	rs45440196	0.0306661	0.765309	1
4	ENAM	3	10000	71494460	71512536	12.1639	0.040096	rs144929717	0.029419	0.765309	1
14	SUPT16H	11	10000	21819630	21852425	27.6346	0.040196	rs2181125	0.0078942	0.765309	1
12	KLRC4-KLRK1	8	10000	10524951	10562745	26.4717	0.040296	rs2617151	0.0102526	0.765309	1
1	CAMSAP2	11	10000	200708685	200829831	23.0805	0.040296	rs6674599	0.0116735	0.765309	1
17	PLD2	12	10000	4710395	4726727	28.2435	0.040396	rs1132446	0.0133345	0.765309	1
19	HMHA1	9	10000	1065921	1087830	21.8999	0.040496	rs12610818	0.00263415	0.765309	1
12	SLC41A2	3	10000	105197274	105322472	6.62087	0.0405959	rs73191780	0.0457396	0.765309	1
7	WDR86	2	10000	151078206	151107791	4.18894	0.0405959	rs61741447	0.0906532	0.765309	1
12	KMT2D	10	10000	49412757	49449107	26.8472	0.0406959	rs2241726	0.00577578	0.765309	1
12	PWP1	7	10000	108079589	108106257	19.5629	0.0406959	rs2287215	0.00674095	0.765309	1
2	PRR30	2	10000	27359714	27362332	6.80798	0.0412959	rs11121	0.0143585	0.765309	1
10	WDFY4	42	10000	49893517	50191001	75.8948	0.0413959	rs79406124	0.000337244	0.765309	1
12	ATG101	2	10000	52463757	52471279	6.35624	0.0413959	rs113427902	0.0546996	0.765309	1
1	STPG1	8	10000	24683488	24741587	18.2884	0.0413959	rs7527465	0.00409932	0.765309	1
5	C5orf42	7	10000	37106329	37249530	26.2661	0.0413959	rs77589724	0.0212019	0.765309	1
15	PML	5	10000	74287013	74340155	10.9241	0.0414959	rs57156757	0.00513491	0.765309	1
2	LINC01237	3	10000	242823513	243020873	6.89058	0.0414959	rs13025557	0.0239668	0.765309	1
3	MUSTN1	2	10000	52867130	52869235	6.3685	0.0414959	rs60332615	0.0350131	0.765309	1
14	DDX24	5	10000	94517267	94547558	18.8178	0.0415958	rs11628346	0.0241651	0.765309	1
19	GIPC3	3	10000	3585568	3593539	8.61515	0.0415958	rs28532669	0.0523216	0.765309	1
2	FANCL	6	10000	58386377	58468515	10.6347	0.0417958	rs10445895	0.00532637	0.765309	1
1	FAF1	6	10000	50906934	51425936	12.4332	0.0419958	rs11585301	0.0126697	0.765309	1
22	KCTD17	3	10000	37447775	37459430	6.64811	0.0419958	rs710185	0.0352606	0.765309	1
3	TRPC1	8	10000	142443265	142526729	24.0008	0.0421958	rs1132030	0.0114047	0.765309	1
2	MMADHC	5	10000	150426146	150444330	15.6296	0.0422958	rs6923	0.00183251	0.765309	1
12	GOLGA3	17	10000	133345494	133405426	37.8157	0.0424958	rs149672027	0.000711017	0.765309	1
16	TEKT5	5	10000	10721360	10788802	15.9577	0.0424958	rs10221071	0.00249744	0.765309	1
1	NOTCH2	8	10000	120454175	120612317	28.9474	0.0424958	rs7534586	0.0316942	0.765309	1
12	EP400	16	10000	132434464	132565011	28.0569	0.0425957	rs6422000	0.0108257	0.765309	1
17	ACE	8	10000	61554421	61575741	21.1193	0.0425957	rs4363	0.00906864	0.765309	1
21	KCNJ15	2	10000	39601836	39673746	4.1308	0.0425957	rs2230033	0.122761	0.765309	1
12	POP5	2	10000	121016847	121019201	8.42007	0.0426957	rs7174	0.0353782	0.765309	1
2	GKN1	7	10000	69201704	69208112	18.1951	0.0426957	rs13431582	0.0103206	0.765309	1
6	ZNF76	8	10000	35227490	35263764	13.6494	0.0426957	rs1557567	0.0241375	0.765309	1
5	DAB2	9	10000	39371775	39425335	28.8621	0.0428957	rs34529705	0.0145399	0.765309	1
18	TYMS	4	10000	657603	673499	13.7026	0.0429957	rs1059394	0.0300625	0.765309	1
1	NIPAL3	5	10000	24742244	24799473	13.4002	0.0429957	rs41268761	0.0172062	0.765309	1
5	CDC23	2	10000	137523336	137549032	6.48207	0.0429957	rs2231472	0.036782	0.765309	1
8	COPS5	2	10000	67955314	67974562	4.11477	0.0429957	rs11557200	0.0949556	0.765309	1
9	C8G	2	10000	139839697	139841426	6.97618	0.0429957	rs41309980	0.0540574	0.765309	1
7	LUC7L2	3	10000	139025104	139108203	4.05298	0.0430957	rs3778931	0.0485725	0.765309	1
5	COL4A3BP	5	10000	74666927	74807806	14.1185	0.0432957	rs78587954	0.00126792	0.765309	1
11	CSRP3	2	10000	19203576	19232118	7.24482	0.0433957	rs2288251	0.0308982	0.765309	1
21	LOC100133286	5	10000	37441939	37498938	6.23554	0.0433957	rs9024	0.151099	0.765309	1
7	PRSS58	6	10000	141951957	141957878	7.09422	0.0433957	rs62476761	0.0312501	0.765309	1
9	BAG1	3	10000	33252469	33264759	8.24848	0.0433957	rs706117	0.00636583	0.765309	1
17	MED31	4	10000	6546632	6554954	12.0671	0.0434957	rs12150422	0.0152435	0.765309	1
3	RAB6B	4	10000	133543079	133614691	11.4704	0.0434957	rs3811646	0.0022438	0.765309	1
13	UCHL3	4	10000	76123615	76180156	9.06361	0.0435956	rs8192738	0.0100481	0.765309	1
20	SIRPG	2	10000	1609797	1638425	6.24451	0.0435956	rs62186949	0.031673	0.765309	1
3	TM4SF1	3	10000	149086804	149095568	9.67893	0.0435956	rs73152606	0.00518417	0.765309	1
8	PLEC	12	10000	144989314	145050913	40.3258	0.0435956	rs55984967	0.00939568	0.765309	1
11	ORAOV1	2	10000	69480331	69490165	4.21435	0.0436956	rs77570546	0.128415	0.765309	1
19	ALDH16A1	2	10000	49956472	49974305	6.72334	0.0436956	rs11879863	0.016942	0.765309	1
22	PACSIN2	5	10000	43265771	43411184	13.6966	0.0436956	rs2073199	0.0188549	0.765309	1
12	DIP2B	12	10000	50898767	51142450	25.3781	0.0438956	rs3825401	0.0066879	0.765309	1
17	SCRN2	4	10000	45915046	45918699	6.69956	0.0439956	rs7350974	0.0422167	0.765309	1
20	LOC101929010	2	10000	1614153	1629119	6.24451	0.0439956	rs62186949	0.031673	0.765309	1
21	CBR1	5	10000	37442221	37445475	6.23554	0.0439956	rs9024	0.151099	0.765309	1
6	ATP6V1G2-DDX39B	5	10000	31497995	31514625	8.40332	0.0439956	rs114751021	0.0104139	0.765309	1
7	LOC100129148	3	10000	139102208	139112272	4.05298	0.0439956	rs3778931	0.0485725	0.765309	1
11	IGSF9B	9	10000	133778519	133826649	22.2342	0.0440956	rs3737491	0.000385323	0.765309	1
17	GIP	2	10000	47035917	47045955	6.2173	0.0440956	rs72833611	0.0595613	0.765309	1
19	ZNF570	2	10000	37959981	37976242	4.02549	0.0440956	rs118093852	0.0648254	0.765309	1
20	CHRNA4	6	10000	61974661	61992748	7.98192	0.0440956	rs4809543	0.0438963	0.765309	1
22	CSF2RB	6	10000	37309674	37336479	13.5472	0.0440956	rs2075937	0.00370901	0.765309	1
4	SLC7A11	2	10000	139085247	139163503	6.16512	0.0440956	rs6823642	0.0211773	0.765309	1
5	LPCAT1	6	10000	1461541	1524076	13.2532	0.0440956	rs28715640	0.00378407	0.765309	1
10	DDX21	6	10000	70715878	70744825	14.1176	0.0441956	rs5030897	0.00758174	0.765309	1
17	FAM57A	2	10000	635846	646075	4.06531	0.0441956	rs78582373	0.0459252	0.765309	1
1	REG4	4	10000	120336640	120354203	15.5439	0.0442956	rs947270	0.0380195	0.765309	1
7	STK17A	3	10000	43622691	43666978	9.54973	0.0442956	rs10251937	0.00523692	0.765309	1
1	SOAT1	14	10000	179262848	179327814	29.5398	0.0443956	rs13306731	0.000149139	0.765309	1
5	ARSK	5	10000	94890824	94940806	7.93364	0.0443956	rs180767468	0.0125529	0.765309	1
10	MCMBP	7	10000	121588915	121633140	22.6719	0.0444956	rs3740565	0.0053427	0.765309	1
2	BRE	5	10000	28113481	28561767	6.11786	0.0444956	rs4665408	0.0723698	0.765309	1
18	ANKRD29	2	10000	21179977	21242849	4.04012	0.0445955	rs76122475	0.0832732	0.765309	1
11	TAF10	2	10000	6632047	6633475	7.08605	0.0446955	rs1876300	0.0160952	0.765309	1
19	KIR3DX1	6	10000	55043908	55057024	17.9337	0.0446955	rs62131630	0.00237231	0.765309	1
2	THUMPD2	4	10000	39963199	40006416	9.81331	0.0447955	rs17024307	0.0118404	0.765309	1
5	KIAA0825	14	10000	93486555	93954309	22.9259	0.0447955	rs62364586	0.00315073	0.765309	1
11	PICALM	7	10000	85668213	85780923	16.5966	0.0450955	rs2508688	0.00984999	0.765833	1
10	INA	3	10000	105036919	105050108	8.2605	0.0451955	rs3740381	0.0140648	0.765833	1
1	RCC1	5	10000	28832454	28865708	13.5869	0.0452955	rs41266193	0.0074061	0.765833	1
4	2018-03-01	5	10000	164445449	165304407	11.8605	0.0452955	rs139157093	0.0249707	0.765833	1
7	C7orf55-LUC7L2	3	10000	139025877	139108203	4.05298	0.0452955	rs3778931	0.0485725	0.765833	1
11	ALX4	7	10000	44282277	44331716	14.0668	0.0453955	rs61737295	0.00177117	0.765833	1
1	GRHL3	13	10000	24645811	24690970	22.5298	0.0453955	rs7527465	0.00409932	0.765833	1
7	ITGB8	12	10000	20370724	20455382	25.8458	0.0453955	rs6944997	0.00121078	0.765833	1
16	FUK	4	10000	70488497	70514177	7.37014	0.0454955	rs17880218	0.0356817	0.765833	1
14	TTC8	3	10000	89290496	89344340	6.04103	0.0455954	rs118135059	0.0203417	0.765833	1
19	LINC00905	5	10000	16144522	16152945	3.97611	0.0455954	rs73513754	0.263211	0.765833	1
8	C8orf44-SGK3	6	10000	67579786	67774257	8.03812	0.0455954	rs6472285	0.0698777	0.765833	1
19	ZNF625-ZNF20	5	10000	12242167	12267546	12.1996	0.0456954	rs76936724	0.00166211	0.765833	1
3	BTD	4	10000	15642858	15687328	7.85043	0.0456954	rs115586700	0.0354496	0.765833	1
7	ZKSCAN1	2	10000	99613194	99639312	6.10959	0.0460954	rs34766893	0.0355126	0.771488	1
15	ALDH1A2	7	10000	58245621	58358121	17.1693	0.0462954	rs3784260	0.0143662	0.772738	1
19	NLRP5	17	10000	56511091	56573174	34.6555	0.0462954	rs12460592	0.00608197	0.772738	1
22	APOL6	3	10000	36044423	36064456	3.97737	0.0464954	rs34527373	0.166014	0.772938	1
4	ADH1C	8	10000	100257648	100274202	24.3434	0.0464954	rs1789915	0.0208036	0.772938	1
7	GRID2IP	7	10000	6536408	6591067	17.7172	0.0464954	rs11980487	0.00496422	0.772938	1
11	UBASH3B	7	10000	122526397	122685187	18.6203	0.0467953	rs2276408	0.0161093	0.775171	1
20	TOX2	4	10000	42543491	42698254	11.6988	0.0467953	rs4812769	0.00216492	0.775171	1
17	VEZF1	3	10000	56048909	56065615	9.59687	0.0468953	rs35869410	0.029069	0.775171	1
7	AKR1D1	6	10000	137761177	137803050	11.5889	0.0468953	rs2306846	0.0403685	0.775171	1
11	DCPS	6	10000	126173646	126215644	14.0177	0.0469953	rs3740915	0.00794004	0.775171	1
3	SLC25A36	2	10000	140660661	140698785	6.18802	0.0470953	rs2555707	0.0200922	0.775171	1
19	CYP4F22	2	10000	15619335	15663128	3.84933	0.0471953	rs28631843	0.159326	0.775171	1
6	ENPP1	5	10000	132129155	132216295	8.01754	0.0471953	rs1044548	0.00876438	0.775171	1
7	OCM	2	10000	5920428	5925994	4.02236	0.0471953	rs41280699	0.11641	0.775171	1
[truncated: 3,448 more rows]
